# Supplementary material for: Neuron-specific protein interactions of Drosophila CASK-β are revealed by mass spectrometry
Source: Front Mol Neurosci. 2014 Jun 30;7:58. doi: 10.3389/fnmol.2014.00058 (PMC4075472; doi:10.3389/fnmol.2014.00058)
Supplement: Supplementary file 1 [file DataSheet1.XLS]

## Sheet: Sheet1
Supplemental Table 1. Complete list of CASK-associated proteins. The lists of proteins from which peptides were recovered for each GAL4 and UAS combination is shown with the number of detected peptides and the %coverage.
		C155>CASK-YFP		C164>CASK-YFP		DILP>CASK-YFP		TH>CASK-YFP		TH-DCaMK-YFP		TH>DL27-YFP		C164>mCD8-GFP
Gene Name	Protein Name	%coverage	#peptides	%coverage	#peptides	%coverage	#peptides	%coverage	#peptides	%coverage	#peptides	%coverage	#peptides	%coverage	#peptides
128up	128UP_DROME	0	0	0	0	0	0	0.082	2	0	0	0	0	0	0
14-3-3epsilon	1433E_DROME	0.207	5	0	0	0.057	2	0.206	5	0.235	5	0.229	5	0	0
14-3-3zeta	1433Z_DROME	0.273	6	0	0	0	0	0.274	5	0.201	4	0.17	3	0.129	2
14-3-3zeta-RI	C9QP27_DROME	0.045	1	0	0	0	0	0	0	0	0	0	0	0	0
26-29-p	Q9V3U6_DROME	0.034	2	0	0	0	0	0.064	3	0.047	2	0.063	3	0.026	1
5PtaseI	B7Z0Q1_DROME	0.107	7	0.21	12	0	0	0	0	0	0	0	0	0	0
Aats-asn	Q9V434_DROME	0	0	0	0	0	0	0	0	0	0	0	0	0.033	1
Aats-asp	Q7K0E6_DROME	0	0	0	0	0	0	0	0	0	0	0	0	0.103	3
Aats-glupro	SYEP_DROME	0	0	0	0	0	0	0.015	2	0	0	0	0	0.047	4
Aats-ile	Q8MSW0_DROME	0	0	0.086	10	0	0	0	0	0	0	0	0	0.031	3
Aats-trp	Q0KI98_DROME	0	0	0	0	0	0	0	0	0	0	0	0	0.038	1
aay	Q9NFS2_DROME	0	0	0	0	0	0	0.33	1	0.33	1	0	0	0	0
AcCoAS	ACSA_DROME	0	0	0.018	1	0	0	0.072	2	0.06	2	0.121	4	0.049	2
Ace	ACES_DROME	0	0	0	0	0	0	0.046	2	0	0	0.046	2	0	0
Acer	ACER_DROME	0	0	0.019	1	0	0	0.078	4	0.098	5	0.076	4	0	0
Acon	A8DZ21_DROME	0	0	0.168	9	0	0	0.163	9	0.178	8	0.196	10	0.04	1
Acon	Q9VIE8_DROME	0	0	0.065	4	0	0	0.016	1	0.043	2	0.078	4	0	0
Acp26Aa	MS2A_DROME	0	0	0	0	0	0	0	0	0	0	0	0	0.066	1
Acp65Aa	P91941_DROME	0	0	0	0	0	0	0	0	0	0	0.178	1	0.178	1
Act57B	ACT3_DROME	0	0	0	0	0	0	0.1	2	0.057	2	0.127	3	0.054	1
Act5C	ACT1_DROME	0.189	6	0.298	9	0.116	4	0.404	16	0.337	14	0.333	15	0.33	11
Act79B	ACT4_DROME	0	0	0	0	0	0	0.092	3	0.08	2	0.083	3	0.083	3
Actn	ACTN_DROME	0.072	7	0	0	0	0	0.042	3	0.04	3	0.049	3	0	0
ade3	PUR2_DROME	0	0	0	0	0	0	0	0	0.011	1	0.011	1	0	0
ade5	PUR6_DROME	0.038	2	0	0	0	0	0.055	2	0.034	1	0.055	2	0	0
Adh	ADH_DROME	0.151	3	0.239	4	0	0	0.503	9	0.339	6	0.388	7	0	0
Adk1	Q8IQG9_DROME	0	0	0	0	0	0	0	0	0	0	0.061	1	0	0
AGO2	AGO2_DROME	0	0	0.13	11	0	0	0	0	0	0	0	0	0	0
Ahcy13	SAHH_DROME	0	0	0.026	1	0	0	0	0	0	0	0	0	0	0
Ahcy89E	Q7KSG0_DROME	0	0	0	0	0	0	0	0	0.028	1	0	0	0	0
AIF	AIFM1_DROME	0	0	0	0	0	0	0	0	0	0	0	0	0.019	1
Akap200	Q86BM5_DROME	0	0	0	0	0	0	0.02	1	0.02	1	0.016	1	0	0
Ald	A4V3G1_DROME	0.077	3	0	0	0	0	0.297	8	0.212	5	0.292	10	0.14	3
Ald	ALF_DROME	0	0	0	0	0	0	0	0	0.049	1	0	0	0	0
Aldh	A9J7N9_DROME	0.159	9	0.216	7	0	0	0.3	17	0.357	16	0.312	16	0.277	8
ALiX	Q9VB05_DROME	0	0	0	0	0	0	0.063	3	0.017	1	0	0	0	0
alpha-Adaptin	AP2A_DROME	0	0	0.079	6	0	0	0.107	7	0.077	5	0.088	7	0	0
alphaCop	O77285_DROME	0	0	0.3	29	0	0	0	0	0	0	0	0	0.025	2
alphaCop	Q9W0B8_DROME	0	0	0.016	1	0	0	0	0	0	0	0	0	0	0
alpha-Spec	SPTCA_DROME	0.004	1	0.197	35	0	0	0.043	8	0.032	6	0.078	15	0.021	3
alphaTub67C	Q6NP92_DROME	0	0	0	0	0	0	0	0	0	0	0	0	0.065	1
alphaTub67C	TBA4_DROME	0	0	0	0	0	0	0	0	0	0	0	0	0.046	1
alphaTub84D	A4V2J2_DROME	0.238	9	0.35	11	0.216	7	0.398	13	0.331	13	0.315	11	0.376	11
Amph	Q7KLE5_DROME	0	0	0.042	2	0	0	0	0	0	0	0	0	0	0
Ank	Q0KIE7_DROME	0	0	0	0	0	0	0.02	2	0	0	0.01	1	0	0
Ank2	Q0E8H3_DROME	0	0	0	0	0	0	0	0	0.018	2	0.016	2	0	0
AnnIX	A4V371_DROME	0.05	2	0	0	0	0	0.185	6	0.139	3	0.092	2	0.039	1
AnnX	ANX10_DROME	0	0	0	0	0	0	0.117	3	0.126	3	0.126	3	0	0
anon-84Ea	RIFK_DROME	0	0	0	0	0	0	0	0	0.096	1	0.096	1	0	0
AP-50	O62530_DROME	0.038	2	0	0	0	0	0.068	3	0.024	1	0.043	2	0	0
aralar1	CMC_DROME	0	0	0.051	3	0	0	0.018	1	0.052	2	0.018	1	0.046	3
Arf102F	ARF2_DROME	0	0	0	0	0	0	0	0	0	0	0	0	0.079	1
Arf79F	ARF1_DROME	0.053	1	0	0	0.053	1	0.127	2	0.127	2	0.127	2	0.079	1
Argk	A8JNP1_DROME	0.102	3	0.36	8	0	0	0.375	14	0.368	12	0.356	12	0.136	3
arm	ARM_DROME	0	0	0	0	0.03	2	0	0	0	0	0	0	0	0
Arp87C	ACTZ_DROME	0	0	0	0	0	0	0.058	1	0.093	2	0.058	1	0	0
Arr1	ARRA_DROME	0.045	2	0.167	5	0	0	0.129	3	0.105	2	0.132	4	0	0
Arr2	A8E775_DROME	0.046	2	0.056	2	0	0	0.204	8	0.175	7	0.217	9	0.098	3
Ars2	SRRT_DROME	0	0	0.41	43	0	0	0	0	0	0	0	0	0	0
Art8	Q8SX32_DROME	0	0	0	0	0	0	0.045	1	0	0	0.045	1	0	0
AT10870p	Q6NLJ0_DROME	0	0	0.129	2	0	0	0	0	0	0	0	0	0	0
atl	ATLAS_DROME	0	0	0	0	0	0	0.071	2	0	0	0	0	0.031	1
Atpalpha	ATNA_DROME	0.195	16	0.32	26	0.284	25	0.388	38	0.365	35	0.356	36	0.165	11
ATPCL	A1ZA78_DROME	0	0	0.029	2	0	0	0.071	5	0.07	5	0.051	4	0.014	1
ATPsyn-b	AT5F1_DROME	0	0	0	0	0	0	0.128	3	0	0	0.085	2	0	0
ATPsyn-beta	ATPB_DROME	0.29	12	0.577	26	0.063	2	0.56	32	0.56	34	0.547	32	0.499	19
ATPsyn-d	A4V344_DROME	0.12	2	0.077	1	0	0	0.215	3	0.144	2	0.215	3	0.207	3
ATPsyn-gamma	ATPG_DROME	0.267	7	0.129	3	0	0	0.386	10	0.333	9	0.338	10	0.291	7
Atu	ATU_DROME	0	0	0.049	1	0	0	0	0	0	0	0	0	0	0
Aut1	Q9VVS6_DROME	0	0	0	0	0	0	0	0	0.043	1	0	0	0	0
awd	A8E6J4_DROME	0	0	0	0	0	0	0	0	0	0	0.091	1	0.091	1
B52	A4V2U2_DROME	0	0	0	0	0	0	0.038	1	0	0	0.038	1	0	0
Baldspot	Q95T92_DROME	0	0	0	0	0	0	0	0	0	0	0	0	0.076	1
Bap	Q24253_DROME	0	0	0.079	5	0	0	0.029	2	0	0	0.043	3	0	0
Bc	Q27598_DROME	0	0	0.242	14	0	0	0.107	5	0.063	3	0.071	3	0.089	4
BcDNA.GH02431	Q9Y166_DROME	0	0	0	0	0	0	0	0	0	0	0.042	1	0	0
BcDNA.GH07921	Q7KMK8_DROME	0	0	0.095	3	0	0	0	0	0	0	0	0	0	0
BcDNA.LD23634	Q9V3Y5_DROME	0	0	0.187	13	0	0	0	0	0	0	0.016	1	0	0
BcDNA:GH02439	Q95T61_DROME	0	0	0	0	0	0	0.049	1	0.049	1	0	0	0	0
BcDNA:GH03163	Q7YU85_DROME	0	0	0.077	6	0	0	0	0	0	0	0	0	0	0
BcDNA:GH10614	Q4V3F7_DROME	0	0	0	0	0	0	0.038	1	0.08	2	0.038	1	0	0
bel	DDX3_DROME	0	0	0.075	4	0	0	0	0	0	0	0	0	0	0
ben	UBE2N_DROME	0	0	0	0	0	0	0	0	0	0	0	0	0.121	1
BEST:CK00246	Q8T0T9_DROME	0	0	0	0	0	0	0	0	0	0	0	0	0.108	1
BEST:CK01227	A8E786_DROME	0	0	0	0	0	0	0	0	0	0	0	0	0.021	2
BEST:CK01296	Q9VL69_DROME	0	0	0	0	0	0	0	0	0.102	1	0	0	0	0
BEST:CK01510	Q8MKK5_DROME	0.012	1	0	0	0.036	4	0.038	3	0.012	1	0.044	4	0	0
BEST:CK02318	Q6NP53_DROME	0	0	0.045	3	0	0	0	0	0	0	0	0	0.019	1
BEST:CK02656	Q86P66_DROME	0	0	0	0	0	0	0	0	0	0	0	0	0.024	1
BEST:GH09393	Q9W2J4_DROME	0	0	0	0	0	0	0	0	0.031	1	0	0	0.055	2
betaCop	COPB_DROME	0	0	0	0	0	0	0.017	1	0	0	0	0	0.042	2
beta'Cop	COPB2_DROME	0	0	0.055	3	0	0	0	0	0	0	0	0	0	0
beta-Spec	SPTCB_DROME	0.008	2	0.184	31	0	0	0.018	3	0.013	2	0.032	5	0.023	3
betaTub56D	A1ZBL0_DROME	0.24	11	0.493	19	0.293	10	0.404	25	0.403	25	0.41	22	0.311	14
betaTub60D	TBB3_DROME	0	0	0	0	0	0	0	0	0	0	0	0	0.032	1
betaTub85D	TBB2_DROME	0	0	0	0	0.032	1	0	0	0.032	1	0	0	0.059	2
betaTub97EF	Q8MST5_DROME	0.036	1	0.067	2	0.036	1	0.181	8	0.122	6	0.183	8	0.151	5
BG:DS00180.14	Q4V526_DROME	0	0	0	0	0	0	0.039	1	0	0	0	0	0	0
bgm-RA	B5RIV0_DROME	0	0	0	0	0	0	0	0	0.022	1	0.022	1	0	0
blw	ATPA_DROME	0.33	18	0.324	15	0.166	8	0.384	26	0.384	25	0.353	26	0.342	17
boca	Q95RV5_DROME	0.07	1	0	0	0	0	0.263	4	0.263	4	0.224	3	0	0
bor	Q7KJ37_DROME	0	0	0.055	3	0	0	0	0	0	0	0	0	0	0
bsf	Q95NR4_DROME	0	0	0.013	1	0	0	0	0	0	0	0	0	0.03	3
bt	D1YSG0_DROME	0	0	0.006	4	0	0	0.013	9	0.02	12	0.019	12	0.012	6
bur	Q8MSU9_DROME	0	0	0.022	1	0	0	0.015	1	0	0	0.057	3	0	0
bur-RA	C4IXY5_DROME	0	0	0.041	1	0	0	0	0	0	0	0	0	0	0
c550	O77134_DROME	0.128	1	0	0	0	0	0	0	0	0	0.128	1	0.128	1
CaBP1	Q9V438_DROME	0	0	0	0	0	0	0.1	4	0.076	3	0.07	3	0	0
CAD	A6YH32_DROME	0	0	0	0	0	0	0	0	0	0	0	0	0.069	1
CAH1	Q9V396_DROME	0	0	0	0	0	0	0.053	1	0.053	1	0.053	2	0	0
Caki	CAKI_DROME	0.26	29	0.307	28	0.145	14	0.155	18	0.059	6	0.136	15	0	0
Caki	A8JR71_DROME	0.295	19	0.298	18	0.218	12	0.219	13	0.219	13	0.26	17	0	0
CaMKII	A4V133_DROME	0.202	10	0.145	5	0	0	0.135	5	0.146	5	0.17	7	0	0
CaMKII	D1YSG7_DROME	0	0	0	0	0	0	0.024	1	0	0	0.024	1	0	0
CaMKII	A4V134_DROME	0	0	0	0	0	0	0.037	1	0	0	0	0	0	0
Cam-RB	C6SUZ2_DROME	0	0	0	0	0	0	0	0	0	0	0.175	3	0.239	2
Cap	Q24098_DROME	0	0	0.017	1	0	0	0	0	0	0	0	0	0	0
Ca-P60A	ATC1_DROME	0.198	18	0.314	30	0.29	29	0.359	41	0.293	35	0.307	34	0.341	29
capt	Q7KN55_DROME	0	0	0	0	0	0	0	0	0.088	3	0	0	0	0
Cas	XPO2_DROME	0	0	0.022	1	0	0	0	0	0	0	0	0	0	0
Cat	CATA_DROME	0.133	6	0.037	1	0	0	0.434	20	0.434	20	0.388	21	0.179	6
cathD	Q7K485_DROME	0	0	0	0	0	0	0.04	1	0	0	0.078	2	0	0
Cbp53E	CAB32_DROME	0	0	0	0	0	0	0.137	4	0.078	3	0.043	2	0	0
Cchl	Q9VD55_DROME	0	0	0	0	0	0	0.061	1	0	0	0	0	0	0
Cct5	A1Z8U4_DROME	0	0	0.055	1	0	0	0.028	1	0.057	2	0.057	2	0.067	2
Cctgamma	A4V303_DROME	0	0	0.02	1	0	0	0	0	0.024	1	0	0	0.029	1
CD98hc	Q8SYR7_DROME	0	0	0	0	0	0	0	0	0	0	0	0	0.033	1
CdsA	CDSA_DROME	0	0	0	0	0	0	0.043	1	0	0	0	0	0	0
CG10097	Q2MGJ8_DROME	0	0	0	0	0	0	0	0	0	0	0	0	0.023	1
CG10126-RB	Q86PF4_DROME	0	0	0	0	0	0	0.088	2	0.16	3	0.16	3	0	0
CG10186-RA	B7FNP2_DROME	0.007	1	0	0	0	0	0	0	0	0	0	0	0	0
CG10208	Q9VCH7_DROME	0	0	0	0	0	0	0.047	1	0.047	1	0.047	1	0	0
CG10237	Q8INW5_DROME	0	0	0	0	0	0	0.039	1	0	0	0.039	1	0	0
CG10237-RC	C6TP94_DROME	0	0	0	0	0	0	0.11	3	0.082	2	0.11	3	0	0
CG10293-RA	B3DNL7_DROME	0	0	0	0	0	0	0.058	2	0	0	0.034	1	0	0
CG10306	EIF3K_DROME	0	0	0	0	0	0	0.05	1	0	0	0	0	0.062	1
CG10424	Q9VVW8_DROME	0	0	0	0	0	0	0.041	1	0	0	0	0	0	0
CG10527	Q8MR08_DROME	0	0	0	0	0	0	0.066	1	0.066	1	0	0	0.256	7
CG10562	Q961Q8_DROME	0	0	0	0	0	0	0	0	0	0	0.039	1	0	0
CG10639-RA	Q9VJ28_DROME	0	0	0	0	0	0	0	0	0	0	0	0	0.041	1
CG10664	Q9VIQ8_DROME	0	0	0.079	1	0	0	0.198	3	0.198	3	0.149	2	0.079	1
CG10672	Q9VRJ4_DROME	0	0	0	0	0	0	0.038	1	0	0	0	0	0	0
CG10882	Q9VQ94_DROME	0	0	0	0	0	0	0.013	1	0.013	1	0.025	2	0	0
CG10916	Q7K1R6_DROME	0	0	0	0	0	0	0	0	0	0	0	0	0.137	2
CG10932	Q9W3N9_DROME	0	0	0	0	0	0	0.059	1	0.059	1	0.085	2	0.059	1
CG11015	Q86NN8_DROME	0.082	1	0	0	0	0	0.067	1	0	0	0.148	2	0.067	1
CG11198	A1Z784_DROME	0	0	0.026	4	0	0	0.053	9	0.034	6	0.052	9	0.144	24
CG11236	Q9VM80_DROME	0	0	0	0	0	0	0	0	0.038	1	0	0	0	0
CG11255	Q86NZ5_DROME	0	0	0	0	0	0	0	0	0	0	0.043	1	0	0
CG11306	Q9VP06_DROME	0	0	0	0	0	0	0	0	0	0	0	0	0.066	2
CG11407	Q9VDU1_DROME	0	0	0	0	0	0	0.164	7	0.183	7	0.107	4	0	0
CG11473	Q9W4A6_DROME	0	0	0	0	0	0	0.038	2	0.029	2	0.018	1	0	0
CG11473-RA	B3DNA0_DROME	0	0	0	0	0	0	0	0	0.015	1	0	0	0	0
CG11594	Q95T84_DROME	0.069	3	0	0	0	0	0.195	7	0.191	6	0.148	6	0	0
CG11739	Q9VN13_DROME	0	0	0	0	0	0	0	0	0	0	0	0	0.06	1
CG11811	Q9VTB3_DROME	0	0	0	0	0	0	0	0	0.069	1	0.069	1	0	0
CG11847	A8E6Q0_DROME	0	0	0.037	3	0	0	0	0	0	0	0	0	0	0
CG11857	B7Z0Q3_DROME	0	0	0	0	0	0	0	0	0	0	0	0	0.138	2
CG11876	Q7K5K3_DROME	0.057	3	0	0	0	0	0.277	9	0.225	6	0.188	6	0.269	7
CG11899	SERC_DROME	0	0	0	0	0	0	0.063	2	0	0	0.037	1	0	0
CG12013	Q86NS7_DROME	0	0	0	0	0	0	0.086	2	0	0	0.097	2	0	0
CG12030	GALE_DROME	0	0	0	0	0	0	0.095	2	0.063	1	0.056	1	0	0
CG12082	Q9VZU7_DROME	0	0	0	0	0	0	0.018	1	0	0	0	0	0	0
CG1213-RC	C1C3I4_DROME	0	0	0	0	0	0	0	0	0	0	0	0	0.129	2
CG12163	CPR1_DROME	0	0	0	0	0	0	0	0	0	0	0	0	0.024	1
CG12171	Q9VNF3_DROME	0	0	0	0	0	0	0.061	1	0	0	0	0	0	0
CG12173	Q4V3F1_DROME	0	0	0	0	0	0	0.056	1	0	0	0	0	0	0
CG1218	U609_DROME	0	0	0	0	0	0	0	0	0.032	1	0	0	0	0
CG12203	Q1EC13_DROME	0	0	0	0	0	0	0.202	2	0	0	0	0	0	0
CG12262	ACADM_DROME	0	0	0	0	0	0	0.035	1	0	0	0	0	0.162	5
CG12858	A1Z9U2_DROME	0	0	0	0	0	0	0	0	0.023	1	0.023	1	0.019	1
CG13091	Q9VLJ7_DROME	0	0	0	0	0	0	0	0	0	0	0	0	0.078	3
CG13220	Q6NP72_DROME	0	0	0	0	0	0	0	0	0	0	0	0	0.076	1
CG13321	Q7JZZ3_DROME	0	0	0	0	0	0	0	0	0	0	0	0	0.039	1
CG1354-RB	C9QP30_DROME	0	0	0	0	0	0	0.038	1	0	0	0	0	0	0
CG13833	Q9VCS2_DROME	0	0	0	0	0	0	0	0	0	0	0	0	0.048	1
CG13850	Q9VD14_DROME	0	0	0	0	0	0	0.026	1	0	0	0	0	0	0
CG13900	Q5BI86_DROME	0	0	0.023	2	0	0	0	0	0	0	0	0	0	0
CG14142	Q9VTG6_DROME	0	0	0	0	0	0	0.081	2	0	0	0	0	0	0
CG14207	Q9VWG1_DROME	0	0	0	0	0	0	0.098	1	0.098	1	0.098	1	0.098	1
CG14207-RA	D2NUF4_DROME	0	0	0	0	0	0	0.389	3	0.369	3	0.389	4	0	0
CG14207-RB	Q8IQW5_DROME	0	0	0	0	0	0	0.079	1	0.079	1	0.079	1	0	0
CG1440	A8JV22_DROME	0	0	0	0	0	0	0.049	2	0.033	1	0	0	0	0
CG1444	Q9W3N1_DROME	0	0	0	0	0	0	0	0	0	0	0	0	0.075	2
CG14482	Q500Y7_DROME	0	0	0	0	0	0	0	0	0	0	0	0	0.22	1
CG1458	CISD2_DROME	0	0	0	0	0	0	0.101	1	0	0	0.101	1	0.101	1
CG1461	Q9VY42_DROME	0	0	0	0	0	0	0	0	0.033	1	0	0	0	0
CG14762-RA	D0Z756_DROME	0	0	0	0	0	0	0.077	3	0.099	5	0.095	4	0	0
CG15093	3HIDH_DROME	0	0	0	0	0	0	0.039	1	0	0	0	0	0	0
CG15096	Q5BIE4_DROME	0	0	0	0	0	0	0	0	0	0	0	0	0.036	1
CG15100	A1ZBE9_DROME	0	0	0.023	1	0	0	0	0	0	0	0	0	0.039	2
CG1516	Q0E9E2_DROME	0.058	6	0.112	10	0.062	7	0.203	18	0.109	10	0.154	14	0.135	11
CG1532	Q7K0S8_DROME	0	0	0	0	0	0	0.256	5	0.229	5	0.183	4	0	0
CG15415	Q4V527_DROME	0	0	0.201	11	0	0	0	0	0	0	0	0	0	0
CG15531	A8JRG9_DROME	0	0	0	0	0	0	0	0	0	0	0	0	0.105	2
CG15717	B4F5F0_DROME	0	0	0	0	0	0	0.07	1	0.138	2	0.138	2	0	0
CG15717	B4F5F5_DROME	0	0	0	0	0	0	0.045	1	0	0	0	0	0	0
CG15721	Q9VYH8_DROME	0	0	0	0	0	0	0	0	0	0	0	0	0.024	1
CG15772	Q9W483_DROME	0	0	0	0	0	0	0.067	1	0	0	0	0	0	0
CG15922	Q9VDL5_DROME	0	0	0	0	0	0	0	0	0	0	0	0	0.259	1
CG1600	Q0E9G4_DROME	0	0	0	0	0	0	0.063	2	0	0	0	0	0	0
CG1618	A9YH29_DROME	0	0	0.283	6	0	0	0.362	8	0.286	6	0.395	8	0	0
CG1635	Q95TK5_DROME	0	0	0	0	0	0	0	0	0	0	0	0	0.036	1
CG1640	Q7KV27_DROME	0.028	1	0.062	2	0	0	0.253	10	0.227	9	0.19	10	0.03	1
CG1648	A1Z7Z4_DROME	0	0	0	0	0	0	0	0	0	0	0.148	2	0	0
CG1674-RB	D0IQE7_DROME	0	0	0	0	0	0	0.039	3	0	0	0	0	0	0
CG1677	Q0E5N1_DROME	0	0	0.016	1	0	0	0	0	0	0	0.037	2	0	0
CG1677	A9YJM5_DROME	0	0	0.074	1	0	0	0	0	0	0	0	0	0	0
CG16857-RA	C0PTX2_DROME	0	0	0	0	0	0	0.063	2	0.021	1	0	0	0	0
CG16935	MECR_DROME	0	0	0	0	0	0	0.045	1	0.045	1	0.091	2	0.045	1
CG16936-RA	D2NUG2_DROME	0	0	0	0	0	0	0	0	0.079	1	0	0	0	0
CG1702-RA	B3DMK8_DROME	0.034	1	0	0	0	0	0	0	0	0	0	0	0	0
CG1703	Q9VYW4_DROME	0	0	0.106	8	0	0	0	0	0	0	0	0	0	0
CG1703	Q8MQQ7_DROME	0	0	0.177	4	0	0	0	0	0	0	0	0	0	0
CG17184	Q9VGQ8_DROME	0	0	0	0	0	0	0.064	1	0	0	0	0	0	0
CG17202	MYCBP_DROME	0	0	0	0	0	0	0	0	0.084	1	0	0	0	0
CG17259	Q95TC0_DROME	0	0	0	0	0	0	0	0	0	0	0	0	0.151	2
CG17259	Q9VQL1_DROME	0	0	0	0	0	0	0	0	0	0	0	0	0.024	1
CG17273	PURA_DROME	0	0	0.032	1	0	0	0.032	1	0	0	0.078	2	0	0
CG1732	Q6NND1_DROME	0	0	0	0	0	0	0.03	1	0.03	1	0.042	2	0.03	1
CG1733	Q960J9_DROME	0	0	0	0	0	0	0	0	0	0	0	0	0.08	2
CG17333	6PGL_DROME	0	0	0	0	0	0	0.134	3	0.094	2	0.134	3	0	0
CG17337	Q8MT58_DROME	0	0	0	0	0	0	0.079	2	0	0	0.032	1	0	0
CG17338	Q8MT77_DROME	0	0	0.047	3	0	0	0	0	0	0	0	0	0	0
CG17374-RA	D2NUK3_DROME	0	0	0	0	0	0	0	0	0	0	0	0	0.033	3
CG17560-RA	B3DN38_DROME	0	0	0	0	0	0	0	0	0	0	0	0	0.057	1
CG17562	Q9VES7_DROME	0	0	0	0	0	0	0	0	0	0	0	0	0.051	1
CG17734-RB	B5RIK2_DROME	0	0	0	0	0	0	0	0	0	0	0	0	0.107	1
CG17837	Q95SN8_DROME	0	0	0	0	0	0	0.055	1	0.055	1	0	0	0	0
CG17896	MMSA_DROME	0	0	0	0	0	0	0.037	1	0	0	0.037	1	0	0
CG18003	A1Z8D2_DROME	0	0	0	0	0	0	0.042	1	0	0	0	0	0	0
CG18135-RA	C7LAE6_DROME	0	0	0	0	0	0	0	0	0.022	1	0	0	0	0
CG1814	A1Z7V8_DROME	0	0	0	0	0	0	0	0	0	0	0.087	3	0	0
CG18284	Q9VKS9_DROME	0	0	0	0	0	0	0	0	0	0	0.05	2	0.066	2
CG18347	Q9VGF7_DROME	0	0	0	0	0	0	0.075	2	0.039	1	0.036	1	0	0
CG18358	Q9VXC1_DROME	0	0	0	0	0	0	0	0	0	0	0.071	1	0	0
CG1837	Q9VYV3_DROME	0	0	0	0	0	0	0.138	5	0.046	1	0.055	2	0	0
CG18501	Q8MSL8_DROME	0	0	0.045	1	0	0	0	0	0	0	0	0	0	0
CG18522	Q9VF53_DROME	0	0	0	0	0	0	0	0	0	0	0.017	1	0	0
CG18596	Q9VD22_DROME	0	0	0.016	1	0	0	0	0	0	0	0	0	0	0
CG18815-RA	C0PDF4_DROME	0	0	0	0	0	0	0.116	2	0	0	0.116	2	0	0
CG1907	Q9VAJ9_DROME	0	0	0	0	0	0	0.151	4	0.119	3	0.078	2	0.076	2
CG1941	Q7JYK2_DROME	0	0	0	0	0	0	0	0	0	0	0	0	0.04	1
CG1943	Q9VI56_DROME	0	0	0	0	0	0	0.125	1	0	0	0.198	1	0	0
CG1970-RA	Q9V4E0_DROME	0.063	3	0	0	0	0	0.093	3	0.052	2	0.052	2	0	0
CG2014	Q4V6N9_DROME	0	0	0	0	0	0	0.059	1	0	0	0	0	0	0
CG2082	Q59E07_DROME	0	0	0	0	0	0	0.039	1	0.039	1	0.039	1	0	0
CG2082-RB	D0IQH7_DROME	0	0	0	0	0	0	0.128	2	0.209	3	0.078	1	0	0
CG2107	Q8MQY1_DROME	0	0	0.02	1	0	0	0	0	0	0	0	0	0	0
CG2118	Q8I0S9_DROME	0	0	0	0	0	0	0.022	1	0	0	0	0	0	0
CG2233	Q9W3L4_DROME	0.064	3	0	0	0	0	0	0	0	0	0.052	1	0.052	1
CG2254	Q8SWZ9_DROME	0	0	0	0	0	0	0	0	0	0	0	0	0.047	1
CG2277	Q961B3_DROME	0	0	0	0	0	0	0.032	1	0.032	1	0	0	0	0
CG2469	Q7K0X3_DROME	0	0	0.078	6	0	0	0	0	0	0	0	0	0	0
CG2807	Q4V5E9_DROME	0	0	0.062	5	0	0	0	0	0	0	0	0	0	0
CG2907	Q8IGG7_DROME	0.297	9	0	0	0	0	0.374	9	0.366	8	0.366	8	0	0
CG2915	Q0E9F9_DROME	0	0	0	0	0	0	0.028	1	0	0	0	0	0	0
CG2947	C0L9I4_DROME	0	0	0	0	0	0	0.163	6	0.163	6	0.098	3	0	0
CG2970	Q8T3K9_DROME	0	0	0	0	0	0	0	0	0	0	0.039	1	0	0
CG2974	YJEFN_DROME	0	0	0	0	0	0	0.132	2	0	0	0	0	0	0
CG2996	Q8T4G4_DROME	0	0	0	0	0	0	0	0	0	0	0	0	0.019	1
CG30022;CG30023	Q86PD3_DROME	0	0	0	0	0	0	0	0	0.051	1	0.091	2	0	0
CG30035	A1Z8N1_DROME	0	0	0	0	0	0	0.016	1	0	0	0	0	0	0
CG30410-RA	Q8MLS2_DROME	0	0	0	0	0	0	0.192	4	0.152	3	0.057	1	0	0
CG30492	A1Z718_DROME	0	0	0	0	0	0	0	0	0	0	0.025	2	0	0
CG30494	A1Z722_DROME	0	0	0	0	0	0	0.014	2	0	0	0	0	0	0
CG3088	Q9VT15_DROME	0	0	0	0	0	0	0.05	1	0.05	1	0.05	1	0	0
CG3107	PREP_DROME	0	0	0	0	0	0	0.025	2	0.038	3	0.01	1	0	0
CG31149-RA	D0IQI1_DROME	0.024	2	0	0	0	0	0	0	0	0	0	0	0	0
CG31149-RA	B3DNL6_DROME	0	0	0	0	0	0	0	0	0	0	0.132	1	0	0
CG31221	Q7JRL9_DROME	0	0	0	0	0	0	0.122	2	0	0	0.166	3	0	0
CG31368	Q7KSN8_DROME	0	0	0.01	1	0	0	0	0	0	0	0	0	0	0
CG31472	Q7KSW3_DROME	0.046	1	0	0	0	0	0.157	3	0.157	3	0.09	2	0	0
CG31492	Q6NL74_DROME	0	0	0	0	0	0	0	0	0.05	1	0.107	2	0	0
CG31664	Q4V4W5_DROME	0.015	1	0	0	0	0	0	0	0.029	2	0	0	0.015	1
CG31716	Q8IPB9_DROME	0	0	0.023	1	0	0	0	0	0	0	0	0	0	0
CG32032	Q8IGE3_DROME	0.029	1	0	0	0	0	0	0	0	0	0	0	0	0
CG32068	MTND_DROME	0	0	0	0	0	0	0.28	4	0.159	2	0.159	2	0.085	1
CG32137	CCD64_DROME	0	0	0.023	1	0	0	0	0	0	0	0	0	0	0
CG32138	Y2138_DROME	0	0	0.018	1	0	0	0	0	0	0	0	0	0	0
CG3229	Q8MRF8_DROME	0	0	0.02	1	0	0	0	0	0	0	0.014	1	0.025	2
CG3244	Q8SZK9_DROME	0	0	0	0	0	0	0.219	5	0.106	2	0.106	2	0	0
CG32444-RA	B5RJN5_DROME	0	0	0	0	0	0	0.098	2	0	0	0	0	0	0
CG32500	NFU1_DROME	0	0	0	0	0	0	0.079	1	0	0	0	0	0	0
CG32528	Q9VWD0_DROME	0	0	0	0	0	0	0	0	0	0	0	0	0.038	1
CG32549	Q7KUW2_DROME	0.017	1	0	0	0	0	0	0	0	0	0	0	0	0
CG32604	A9YHL0_DROME	0	0	0.15	2	0	0	0	0	0	0	0	0	0	0
CG32626-RD	D0IQK3_DROME	0	0	0	0	0	0	0.017	1	0.041	2	0.02	1	0	0
CG32638	Q8IR72_DROME	0.106	1	0	0	0	0	0.29	2	0.29	2	0.29	2	0	0
CG32702	Q9W332_DROME	0	0	0	0	0	0	0	0	0	0	0	0	0.014	4
CG33138	A1Z992_DROME	0	0	0.07	4	0	0	0.129	8	0.182	10	0.102	6	0	0
CG33506-RA	A1Z9W2_DROME	0	0	0	0	0	0	0	0	0	0	0	0	0.059	1
CG34034-RA	B3DNG2_DROME	0	0	0	0	0	0	0	0	0	0	0.114	1	0	0
CG34120	Q0KHQ2_DROME	0	0	0	0	0	0	0	0	0	0	0.014	2	0	0
CG34228	Q6IGN6_DROME	0	0	0	0	0	0	0	0	0	0	0	0	0.165	1
CG34365	A8DYE4_DROME	0	0	0	0	0	0	0.014	1	0	0	0	0	0	0
CG3446	Q9W402_DROME	0	0	0	0	0	0	0.266	3	0.17	2	0.279	3	0	0
CG3523	B7Z001_DROME	0.014	4	0.062	11	0	0	0.04	8	0.045	7	0.043	8	0.018	3
CG3523-RA	B6IDT3_DROME	0.035	7	0.203	22	0	0	0.223	30	0.125	16	0.209	27	0.056	6
CG3542	Q7KU25_DROME	0	0	0.019	1	0	0	0	0	0	0	0	0	0	0
CG3603	B4F625_DROME	0	0	0	0	0	0	0.164	3	0	0	0.162	3	0	0
CG3621-RA	O97418_DROME	0	0	0	0	0	0	0.209	2	0	0	0.209	2	0.131	1
CG3626	Q8MQN6_DROME	0	0	0	0	0	0	0.015	1	0	0	0	0	0	0
CG3638	TTY2_DROME	0.05	3	0.05	3	0	0	0	0	0	0	0	0	0	0
CG3663	Q9W127_DROME	0.125	2	0	0	0	0	0.248	5	0.248	4	0.248	6	0	0
CG3699	Q5BII6_DROME	0	0	0	0	0	0	0.105	2	0.153	3	0.153	3	0	0
CG3731	Q9VFF0_DROME	0.123	6	0.088	4	0	0	0.299	13	0.257	12	0.257	12	0	0
CG3902	Q95U46_DROME	0	0	0	0	0	0	0.05	2	0	0	0	0	0.101	3
CG3909	Q9XZ19_DROME	0	0	0	0	0	0	0.038	1	0.039	1	0	0	0	0
CG3999	Q9VH09_DROME	0	0	0	0	0	0	0.014	1	0	0	0	0	0	0
CG40042	Q8MRW1_DROME	0	0	0	0	0	0	0	0	0	0	0.064	1	0.152	2
CG40100	Q7PLP7_DROME	0	0	0	0	0	0	0	0	0	0	0.197	2	0	0
CG40801	A8QI10_DROME	0.058	1	0	0	0	0	0	0	0	0	0	0	0	0
CG4119	A9YIP0_DROME	0	0	0.126	3	0	0	0	0	0	0	0	0	0	0
CG4169	Q9VV75_DROME	0.142	6	0.26	7	0.075	2	0.546	18	0.473	15	0.462	15	0.426	14
CG42361-RA	B9EQZ3_DROME	0	0	0	0	0	0	0.052	1	0	0	0	0	0	0
CG42540	BND7A_DROME	0	0	0	0	0	0	0.092	4	0.044	2	0	0	0	0
CG4389	Q8IPE8_DROME	0	0	0.135	8	0	0	0.032	2	0	0	0	0	0	0
CG4390-RB	C6SUZ3_DROME	0	0	0	0	0	0	0.038	1	0	0	0	0	0	0
CG4408	Q7JVX3_DROME	0	0	0	0	0	0	0.06	2	0	0	0.028	1	0	0
CG4434	Q8T453_DROME	0	0	0	0	0	0	0	0	0	0	0.093	2	0	0
CG4598	Q9VL68_DROME	0	0	0	0	0	0	0.046	1	0	0	0	0	0	0
CG4603-RA	B6IDQ5_DROME	0	0	0	0	0	0	0	0	0.059	1	0	0	0	0
CG4692	ATPK_DROME	0.243	3	0	0	0	0	0.263	4	0.243	3	0.168	2	0.159	2
CG4721	Q95U74_DROME	0	0	0.032	2	0	0	0	0	0	0	0	0	0	0
CG4747	GLYR1_DROME	0	0	0	0	0	0	0.041	1	0	0	0.031	1	0	0
CG4752	Q8MS45_DROME	0	0	0	0	0	0	0	0	0	0	0.013	1	0	0
CG4769	Q9VRL0_DROME	0	0	0	0	0	0	0	0	0.069	2	0	0	0.15	3
CG4802	MTAP_DROME	0	0	0	0	0	0	0.109	2	0.119	3	0.058	1	0	0
CG4847-RD	A1ZAU4_DROME	0	0	0	0	0	0	0.081	2	0	0	0.035	1	0	0
CG4849	Q9VAX8_DROME	0	0	0.016	1	0	0	0	0	0	0	0	0	0	0
CG4898-RF	Q058U3_DROME	0	0	0.069	3	0	0	0	0	0	0	0	0	0	0
CG5023	Q9I7J0_DROME	0	0	0	0	0	0	0.182	2	0	0	0.182	2	0	0
CG5028	A8JRB8_DROME	0	0	0.227	5	0	0	0.245	7	0.208	5	0.251	7	0.232	8
CG5036	A1ZB04_DROME	0	0	0	0	0	0	0.165	3	0	0	0	0	0	0
CG5077	B7Z0M9_DROME	0	0	0.056	3	0	0	0	0	0	0	0	0	0	0
CG5080	Q7K3E2_DROME	0	0	0	0	0	0	0	0	0.088	4	0	0	0.02	1
CG5177	Q9VM18_DROME	0	0	0	0	0	0	0.124	3	0.089	2	0.089	2	0.053	1
CG5214	Q9VGQ1_DROME	0.096	4	0.099	3	0	0	0.169	5	0.187	5	0.244	7	0.171	4
CG5224	Q7JVZ8_DROME	0	0	0	0	0	0	0	0	0	0	0.08	1	0	0
CG5261	Q1WWF8_DROME	0.129	3	0.117	3	0	0	0.158	4	0.223	5	0.163	5	0.064	1
CG5261	Q7KTK9_DROME	0.049	2	0.048	2	0	0	0.114	6	0.125	9	0.095	6	0.051	2
CG5261	Q9VM14_DROME	0.024	1	0.024	2	0	0	0.024	1	0.024	2	0.024	2	0	0
CG5261	B1PGZ9_DROME	0.138	1	0	0	0	0	0	0	0.473	3	0.303	2	0	0
CG5362	Q8MQS7_DROME	0	0	0	0	0	0	0.192	4	0.157	4	0.131	3	0	0
CG5384	Q9VKZ8_DROME	0	0	0	0	0	0	0	0	0.026	1	0	0	0	0
CG5506	Q9VVM2_DROME	0	0	0	0	0	0	0	0	0	0	0	0	0.096	1
CG5525	Q9VK69_DROME	0	0	0.052	1	0	0	0	0	0.034	1	0	0	0.034	1
CG5590	Q9VB10_DROME	0	0	0	0	0	0	0.121	4	0.134	4	0.113	3	0	0
CG5642	EIF3L_DROME	0	0	0	0	0	0	0	0	0	0	0	0	0.059	2
CG5645	KRI1_DROME	0	0	0.023	1	0	0	0	0	0	0	0	0	0	0
CG5653	Q8T8U5_DROME	0	0	0	0	0	0	0.126	6	0.125	5	0.104	4	0	0
CG5653	Q9VSR8_DROME	0	0	0	0	0	0	0.029	1	0.029	1	0.029	1	0	0
CG5703	Q7JYN2_DROME	0	0	0	0	0	0	0	0	0	0	0.069	1	0	0
CG5793	Q1EBY0_DROME	0	0	0	0	0	0	0.362	3	0.197	2	0.44	4	0	0
CG5840	Q8IN96_DROME	0	0	0	0	0	0	0	0	0	0	0.064	1	0	0
CG5903	Q9VEY5_DROME	0	0	0	0	0	0	0.25	3	0.212	3	0.214	3	0	0
CG5958	Q8SYZ8_DROME	0	0	0	0	0	0	0.092	2	0.042	1	0.042	1	0	0
CG6028	Q95SI7_DROME	0	0	0	0	0	0	0.119	2	0	0	0.099	2	0	0
CG6083	Q8T492_DROME	0	0	0	0	0	0	0.106	3	0.107	3	0.081	2	0	0
CG6084	Q8IQF8_DROME	0	0	0	0	0	0	0.212	8	0.242	8	0.22	7	0	0
CG6084	Q9VTK9_DROME	0	0	0	0	0	0	0.04	1	0.04	1	0.04	1	0	0
CG6133	NSUN2_DROME	0	0	0.046	3	0	0	0	0	0	0	0	0	0	0
CG6136	CUTC_DROME	0	0	0	0	0	0	0	0	0.086	2	0	0	0	0
CG6178	Q9VCC6_DROME	0	0	0	0	0	0	0.038	1	0	0	0	0	0	0
CG6180	Q9VK60_DROME	0	0	0	0	0	0	0.144	2	0.144	2	0.181	3	0	0
CG6208-RA	C3KGI9_DROME	0	0	0	0	0	0	0.073	1	0.073	1	0	0	0	0
CG6214-RE	A2RVE8_DROME	0	0	0	0	0	0	0	0	0	0	0	0	0.051	2
CG6255	A0AMM0_DROME	0	0	0	0	0	0	0.031	1	0	0	0	0	0	0
CG6287	Q9VKI8_DROME	0.057	2	0	0	0	0	0.088	2	0	0	0.093	2	0	0
CG6330-RB	Q8IMQ8_DROME	0	0	0	0	0	0	0.087	2	0.087	2	0.087	2	0	0
CG6370	Q7K110_DROME	0	0	0	0	0	0	0.039	2	0.039	2	0.019	1	0	0
CG6439	Q9VD58_DROME	0.027	1	0	0	0	0	0.231	8	0.226	7	0.188	6	0.226	8
CG6455	IMMT_DROME	0	0	0.075	5	0	0	0.04	3	0.05	3	0.05	3	0	0
CG6523	Q9VJZ6_DROME	0	0	0	0	0	0	0.292	4	0.084	1	0.135	2	0	0
CG6533-RA	B3DNC3_DROME	0	0	0	0	0	0	0	0	0	0	0	0	0.133	1
CG6543	Q7JR58_DROME	0.146	4	0	0	0	0	0	0	0	0	0	0	0	0
CG6554	C0MJ37_DROME	0	0	0	0	0	0	0	0	0.053	1	0.053	1	0	0
CG6663-RA	B9EQZ7_DROME	0	0	0	0	0	0	0.152	4	0	0	0.106	3	0	0
CG6673	Q7K206_DROME	0	0	0	0	0	0	0.097	2	0.097	2	0.052	1	0	0
CG6701	A1Z9K0_DROME	0	0	0.027	2	0	0	0	0	0	0	0	0	0	0
CG6783	Q8IGA2_DROME	0.152	2	0	0	0	0	0.213	2	0	0	0.224	2	0	0
CG6891-RA	B5RJ68_DROME	0	0	0	0	0	0	0.088	2	0	0	0.047	1	0	0
CG6904	GYS_DROME	0	0	0.114	6	0	0	0.042	2	0.074	3	0.073	4	0.042	2
CG6983	Q9VSK4_DROME	0	0	0	0	0	0	0.106	2	0	0	0	0	0.09	1
CG7033	A4V464_DROME	0	0	0.045	1	0	0	0.072	2	0.072	2	0.066	2	0.064	2
CG7077	Q9VD30_DROME	0	0	0	0	0	0	0.159	2	0	0	0.064	1	0	0
CG7145	Q8T3P0_DROME	0.227	12	0.099	4	0	0	0.319	18	0.353	22	0.334	17	0	0
CG7261	Q7KN66_DROME	0	0	0.024	1	0	0	0	0	0	0	0	0	0	0
CG7292-RB	B3DN45_DROME	0	0	0.222	18	0	0	0	0	0	0	0	0	0	0
CG7409	Q9VSA9_DROME	0	0	0	0	0	0	0.13	2	0	0	0.062	1	0	0
CG7430	Q9VVL7_DROME	0	0	0.08	3	0	0	0	0	0	0	0.052	2	0	0
CG7433	Q8MYV0_DROME	0.019	1	0.051	1	0	0	0.185	7	0.124	4	0.183	7	0	0
CG7470	Q9VNW6_DROME	0.017	1	0.102	6	0.017	1	0.136	8	0.062	3	0.131	7	0.158	8
CG7580	Q9VVH5_DROME	0	0	0	0	0	0	0	0	0	0	0.113	1	0.198	2
CG7627-RA	B3DN70_DROME	0	0	0	0	0	0	0	0	0	0	0	0	0.014	1
CG7834	Q0KHZ6_DROME	0.07	2	0	0	0	0	0.277	6	0.172	4	0.309	7	0	0
CG7888	Q7YTZ0_DROME	0	0	0	0	0	0	0	0	0	0	0	0	0.03	1
CG7911	Q9VAC4_DROME	0	0	0	0	0	0	0.127	1	0.127	1	0	0	0	0
CG7920	Q9VAC1_DROME	0.14	7	0.131	5	0	0	0.241	15	0.212	14	0.193	12	0.064	2
CG7998	Q9VEB1_DROME	0.099	3	0	0	0	0	0.079	2	0.111	3	0.148	4	0	0
CG8026	A1Z7S4_DROME	0	0	0	0	0	0	0	0	0	0	0	0	0.038	1
CG8029	Q7JR49_DROME	0	0	0	0	0	0	0.04	1	0	0	0	0	0	0
CG8036	Q7KSU6_DROME	0.156	9	0.146	7	0	0	0.165	9	0.243	12	0.209	12	0.031	1
CG8036	Q9VHN7_DROME	0	0	0	0	0	0	0.035	2	0.017	1	0.017	1	0	0
CG8187	Q7K1W5_DROME	0	0	0	0	0	0	0	0	0	0	0.032	1	0	0
CG8199	Q9VHB8_DROME	0	0	0	0	0	0	0.039	1	0	0	0	0	0	0
CG8258	Q7K3J0_DROME	0	0	0	0	0	0	0	0	0	0	0	0	0.091	3
CG8306	FACR3_DROME	0	0	0.026	1	0	0	0	0	0	0	0	0	0	0
CG8320-RA	A1ZA77_DROME	0	0	0	0	0	0	0.07	1	0	0	0	0	0	0
CG8329	Q4V5D0_DROME	0	0	0	0	0	0	0.049	1	0	0	0.049	1	0	0
CG8443	K0664_DROME	0	0	0	0	0	0	0.014	1	0	0	0	0	0.009	1
CG8525	Q6NPB3_DROME	0	0	0	0	0	0	0	0	0.04	1	0	0	0	0
CG8545-RA	A1Z909_DROME	0	0	0.116	7	0	0	0	0	0	0	0	0	0	0
CG8586	A1Z7H7_DROME	0	0	0	0	0	0	0.058	2	0	0	0.076	2	0	0
CG8607	Q8SZ27_DROME	0	0	0	0	0	0	0.203	3	0	0	0.053	1	0	0
CG8654	Q7K3M6_DROME	0	0	0	0	0	0	0	0	0	0	0	0	0.031	1
CG8728-RA	Q7K3W2_DROME	0	0	0	0	0	0	0.077	2	0.056	2	0	0	0	0
CG8778	A1Z934_DROME	0	0	0	0	0	0	0.086	2	0	0	0	0	0	0
CG8888	Q7K3N4_DROME	0	0	0	0	0	0	0	0	0	0	0	0	0.043	1
CG8993	Q9W022_DROME	0	0	0	0	0	0	0.084	1	0	0	0	0	0	0
CG9027	Q0E9C3_DROME	0	0	0	0	0	0	0.104	1	0.104	1	0.104	1	0	0
CG9090	Q7JUS9_DROME	0.119	4	0.033	1	0	0	0.099	4	0.138	5	0.158	5	0.199	7
CG9140	Q9VMI3_DROME	0	0	0	0	0	0	0	0	0.035	1	0	0	0	0
CG9140	Q8SXT0_DROME	0	0	0	0	0	0	0	0	0	0	0	0	0.102	1
CG9150	Q0IGY4_DROME	0.132	3	0	0	0	0	0.191	4	0.205	4	0.119	2	0	0
CG9163-RA	B3DND7_DROME	0.111	1	0.111	1	0	0	0	0	0	0	0	0	0	0
CG9172	Q9VXK7_DROME	0.059	1	0	0	0	0	0	0	0	0	0	0	0	0
CG9231	U389_DROME	0	0	0	0	0	0	0	0	0	0	0	0	0.132	1
CG9232	GALT_DROME	0	0	0	0	0	0	0.054	2	0	0	0.085	3	0	0
CG9281	Q9VXR5_DROME	0	0	0	0	0	0	0	0	0	0	0	0	0.039	1
CG9297	Q494H0_DROME	0	0	0.058	3	0	0	0.068	4	0.03	2	0.014	1	0	0
CG9350	Q7JYH3_DROME	0	0	0	0	0	0	0.105	1	0	0	0.105	2	0.105	1
CG9391	Q7KTW5_DROME	0	0	0	0	0	0	0.277	8	0.256	8	0.227	7	0	0
CG9399	Q9VHB1_DROME	0	0	0	0	0	0	0.085	1	0	0	0.085	1	0.085	1
CG9436	Q7JVH6_DROME	0	0	0	0	0	0	0	0	0.08	2	0	0	0	0
CG9485	A8WHE8_DROME	0.12	14	0.138	14	0	0	0.441	48	0.408	42	0.35	38	0.145	13
CG9485-RB	C7LAB1_DROME	0.027	4	0.03	4	0.009	1	0.047	8	0.042	7	0.043	8	0.025	3
CG9515-RA	D0Z741_DROME	0	0	0	0	0	0	0.063	2	0.028	1	0.028	1	0	0
CG9542	Q9VMC9_DROME	0	0	0	0	0	0	0.128	3	0.154	4	0.093	2	0	0
CG9629	Q8SXQ1_DROME	0	0	0	0	0	0	0	0	0.069	3	0	0	0	0
CG9674	Q9VVA4_DROME	0	0	0.005	1	0	0	0	0	0	0	0	0	0	0
CG9674-RB	Q7KUQ2_DROME	0	0	0.014	1	0	0	0	0	0.018	1	0	0	0	0
CG9675	Q9VXC9_DROME	0	0	0	0	0	0	0	0	0	0	0.097	1	0	0
CG9911	Q95TL8_DROME	0	0	0	0	0	0	0.033	1	0	0	0	0	0	0
CG9914	Q9VXI1_DROME	0.03	1	0	0	0	0	0.171	4	0	0	0.086	2	0	0
CG9940-RA	C5WLN1_DROME	0	0	0	0	0	0	0	0	0	0	0	0	0.04	2
Chc	CLH_DROME	0	0	0.1	13	0	0	0.124	16	0.079	11	0.108	15	0.047	5
Chd64	Q9VZI1_DROME	0	0	0	0	0	0	0.255	3	0	0	0.215	3	0	0
cher	A4V310_DROME	0	0	0.071	3	0	0	0.096	5	0.03	2	0.055	3	0	0
cher	Q29R34_DROME	0	0	0.018	2	0	0	0	0	0	0	0	0	0	0
cher	Q7KKC2_DROME	0	0	0	0	0	0	0	0	0.007	1	0.007	1	0	0
chic	PROF_DROME	0.079	1	0	0	0	0	0.244	2	0	0	0.439	3	0	0
chp	CHAO_DROME	0	0	0.016	2	0	0	0	0	0	0	0.016	1	0	0
chp-RA	B7FNR3_DROME	0.015	2	0.125	9	0.057	5	0.064	7	0.051	5	0.111	9	0	0
Chro	Q86BS3_DROME	0	0	0	0	0	0	0.018	1	0	0	0	0	0	0
Chromator	Q5MAI1_DROME	0	0	0	0	0	0	0	0	0	0	0.076	2	0	0
cIF2	Q494K9_DROME	0	0	0.124	9	0	0	0	0	0	0	0	0	0	0
Clc	CLC_DROME	0	0	0	0	0	0	0	0	0	0	0	0	0.084	1
CLIP-190	B7YZW8_DROME	0	0	0	0	0	0	0	0	0	0	0.011	1	0	0
cno	Q24279_DROME	0	0	0	0	0	0	0	0	0	0	0.009	1	0	0
COII	C6KI54_DROME	0	0	0	0	0	0	0.146	4	0.103	2	0.146	3	0.115	2
colt	COLT_DROME	0	0	0	0	0	0	0.099	2	0.043	1	0.043	1	0	0
comt	NSF1_DROME	0.023	2	0.143	9	0	0	0.219	13	0.141	8	0.206	12	0.024	1
cora	41_DROME	0.005	1	0.013	1	0	0	0.022	3	0.016	2	0.006	1	0	0
CoVa	COX5A_DROME	0	0	0	0	0	0	0	0	0	0	0.298	4	0	0
cpo-RA	D2NUI7_DROME	0	0	0	0	0	0	0	0	0	0	0.048	1	0	0
Cpr	NCPR_DROME	0	0	0	0	0	0	0	0	0	0	0	0	0.017	1
Cpr49Ae	Q95RB2_DROME	0	0	0	0	0	0	0	0	0	0	0.093	1	0.093	1
Cpr66D	Q9VSN3_DROME	0.046	1	0	0	0	0	0	0	0	0	0	0	0	0
Cpr72Ec	Q9VV46_DROME	0	0	0	0	0	0	0.064	2	0.054	2	0.033	1	0	0
CPTI	Q7JQH9_DROME	0	0	0.034	2	0	0	0.016	1	0	0	0	0	0	0
Crk	CRK_DROME	0	0	0	0	0	0	0.137	3	0	0	0	0	0	0
CRMP	Q2XST3_DROME	0.018	1	0.04	2	0	0	0.205	9	0.202	9	0.161	8	0	0
cry	CRY1_DROME	0	0	0	0	0	0	0.047	2	0.025	1	0.025	1	0	0
Cry	O96967_DROME	0	0	0	0	0	0	0	0	0.025	1	0	0	0	0
Cyp1	A8E774_DROME	0	0	0	0	0	0	0.065	1	0.065	1	0.065	1	0	0
Cyp12a4	C12A4_DROME	0	0	0	0	0	0	0.119	4	0	0	0	0	0	0
Cyp12b2	C12B2_DROME	0	0	0	0	0	0	0	0	0.029	1	0	0	0	0
Cyp28d1	C28D1_DROME	0	0	0	0	0	0	0.066	2	0.035	1	0	0	0	0
Cyp4d21	C4D21_DROME	0	0	0.045	1	0	0	0	0	0	0	0	0	0	0
Cyp4g1	CP4G1_DROME	0	0	0	0	0	0	0	0	0	0	0	0	0.136	6
Cyp6a2	CP6A2_DROME	0	0	0	0	0	0	0.028	1	0	0	0	0	0.132	5
Cyp6a20	C6A20_DROME	0	0	0	0	0	0	0.082	3	0	0	0.059	2	0.038	1
Cyp6a23-RA	B5RJL8_DROME	0	0	0	0	0	0	0.031	1	0	0	0	0	0	0
Cyp6d5	CP6D5_DROME	0	0	0	0	0	0	0	0	0.028	1	0	0	0	0
Cyp9f2	CP9F2_DROME	0	0	0	0	0	0	0	0	0	0	0.022	1	0	0
Cyt-b5-r	CYB5R_DROME	0	0	0	0	0	0	0	0	0	0	0	0	0.03	1
Dak1	Q8IGD0_DROME	0.033	1	0	0	0	0	0.089	3	0.033	1	0.081	2	0	0
Dap160	O61618_DROME	0	0	0.171	13	0	0	0	0	0	0	0	0	0	0
Dat	Q8MKK2_DROME	0	0	0	0	0	0	0.082	2	0	0	0	0	0	0
dco	DCO_DROME	0	0	0	0	0.028	1	0	0	0	0	0	0	0	0
desatF	A7DZ97_DROME	0	0	0	0	0	0	0	0	0	0	0	0	0.048	1
Dhc64C	DYHC_DROME	0	0	0	0	0	0	0	0	0	0	0.003	1	0.012	4
Dhpr	Q9VSU6_DROME	0	0	0	0	0	0	0.169	2	0.262	3	0.169	2	0	0
did	Q6NP11_DROME	0	0	0	0	0	0	0.058	1	0	0	0	0	0	0
Dip-B	Q9VFQ9_DROME	0	0	0.047	1	0	0	0.166	6	0.075	3	0.126	4	0	0
Dis3	Q960A7_DROME	0	0	0.281	22	0	0	0	0	0	0	0	0	0	0
Dis3	Q8MSY2_DROME	0	0	0.256	4	0	0	0	0	0	0	0	0	0	0
dj-1beta	Q9VA37_DROME	0.11	2	0	0	0	0	0.338	6	0.2	4	0.338	6	0	0
DmX	Q24593_DROME	0	0	0	0	0	0	0.013	3	0	0	0.009	2	0	0
dod-RA	C6TP71_DROME	0	0	0	0	0	0	0.243	3	0	0	0.159	2	0.159	2
Dox-A2	B1Q010_DROME	0	0	0	0	0	0	0.047	1	0	0	0	0	0.047	1
Dp1	Q7KN75_DROME	0	0	0.212	18	0	0	0.025	2	0	0	0	0	0.058	5
dp22	Q5KU10_DROME	0	0	0	0	0	0	0	0	0	0	0.053	1	0	0
DppIII	DPP3_DROME	0	0	0.032	2	0	0	0	0	0	0	0	0	0	0
dre4	SPT16_DROME	0	0	0.546	74	0	0	0	0	0	0	0	0	0	0
dre4	Q1WWE1_DROME	0	0	0.179	4	0	0	0	0	0	0	0	0	0	0
Drp1	Q8IHG0_DROME	0	0	0	0	0	0	0.033	1	0	0	0	0	0.072	3
e	A4GK76_DROME	0	0	0	0	0	0	0.046	3	0.018	1	0	0	0	0
Eaat1	O77062_DROME	0	0	0.059	2	0	0	0.082	3	0.082	3	0.05	2	0.024	1
east-RB	D2NUL4_DROME	0	0	0	0	0	0	0	0	0	0	0.013	1	0	0
Eb1	A1Z6P3_DROME	0	0	0	0	0	0	0.068	2	0.06	2	0	0	0	0
Ef1alpha100E	A4V3Q6_DROME	0.122	6	0.138	5	0.067	3	0.271	11	0.24	8	0.288	11	0.039	2
Ef1alpha48D-RA	C6TP87_DROME	0.049	1	0.242	5	0.049	1	0.131	5	0.131	5	0.156	6	0.131	4
Ef1beta	EF1B_DROME	0	0	0	0	0	0	0.092	2	0	0	0.093	2	0	0
Ef1gamma	EF1G_DROME	0.033	2	0.063	1	0	0	0.183	7	0.095	4	0.244	9	0	0
Ef2b	A4V101_DROME	0.023	2	0.159	9	0.032	3	0.125	9	0.134	9	0.131	10	0	0
eff	UBCD1_DROME	0	0	0	0	0	0	0.143	2	0	0	0.073	1	0	0
EfTuM	A1Z9E3_DROME	0	0	0.041	1	0	0	0.102	3	0.054	2	0.073	2	0.113	3
EG:171D11.1	A9UN30_DROME	0	0	0	0	0	0	0.073	2	0	0	0.045	1	0.055	2
EG:25E8.1	O46067_DROME	0	0	0.028	1	0	0	0	0	0	0	0	0	0	0
EG:33C11.3	Q8MRZ6_DROME	0.078	3	0.155	5	0	0	0	0	0	0	0	0	0	0
eIF-2alpha	IF2A_DROME	0	0	0	0	0	0	0.033	1	0.033	1	0.033	1	0	0
eIF-3p40	EIF3H_DROME	0	0	0.044	1	0	0	0	0	0	0	0	0	0.076	2
eIF3-S10	EIF3A_DROME	0	0	0.507	69	0	0	0	0	0	0	0	0	0.059	5
eIF3-S4-1	EI3G1_DROME	0	0	0	0	0	0	0	0	0	0	0	0	0.067	1
eIF3-S6	EIF3E_DROME	0	0	0	0	0	0	0	0	0	0	0	0	0.033	1
eIF3-S8	EIF3C_DROME	0	0	0.099	9	0	0	0	0	0	0	0	0	0.051	3
eIF3-S9	EIF3B_DROME	0	0	0.182	6	0	0	0	0	0	0	0	0	0	0
eIF-4a-RD	C8VV33_DROME	0.093	4	0.141	4	0.025	1	0.207	10	0.222	10	0.206	11	0.127	4
eIF-4B	Q7PLL1_DROME	0	0	0.498	14	0	0	0.047	1	0	0	0.047	1	0	0
eIF-4B	Q7PLL3_DROME	0	0	0.051	2	0	0	0	0	0	0	0	0	0	0
eIF-4E	IF4E_DROME	0	0	0	0	0	0	0	0	0.08	1	0.08	1	0	0
eIF4G	A8DZ29_DROME	0	0	0.021	3	0	0	0.014	2	0	0	0	0	0.025	3
eIF5B	Q9NJH7_DROME	0	0	0.019	1	0	0	0	0	0	0	0	0	0	0
elm	Q7K107_DROME	0	0	0	0	0	0	0	0	0	0	0	0	0.088	1
emb	XPO1_DROME	0	0	0.012	1	0	0	0	0	0	0	0	0	0	0
endos	Q9VUB8_DROME	0	0	0	0	0	0	0.226	2	0	0	0.127	1	0	0
Eno	ENO_DROME	0.185	8	0.109	4	0	0	0.174	7	0.191	8	0.191	7	0	0
Eps-15	Q8MMD2_DROME	0	0	0.439	34	0	0	0	0	0	0	0	0	0	0
ERp60	Q3YMU0_DROME	0	0	0	0	0	0	0.252	10	0.16	6	0.151	6	0	0
eys	EYS_DROME	0.004	1	0.01	2	0	0	0	0	0	0	0	0	0	0
Fas1	A8JR25_DROME	0.071	5	0.28	16	0	0	0.079	4	0.101	4	0.14	6	0	0
Fatp	Q9VKU1_DROME	0	0	0	0	0	0	0.017	1	0	0	0	0	0	0
fau	FAU_DROME	0.014	1	0	0	0	0	0.077	3	0.077	3	0.077	3	0	0
fau-RA	B9EQU5_DROME	0	0	0	0	0	0	0.098	2	0.059	2	0.119	3	0	0
Fbp1	FBP1_DROME	0.03	3	0.139	10	0	0	0.054	4	0.045	3	0.062	4	0	0
Fech	HEMH_DROME	0	0	0	0	0	0	0	0	0.038	1	0	0	0	0
Fer1HCH-RD	B8A405_DROME	0	0	0	0	0	0	0.165	4	0.129	4	0.165	3	0.063	1
Fer2LCH	Q9U4U2_DROME	0	0	0	0	0	0	0.243	4	0.256	5	0.171	5	0	0
FI02069p	B5RIG9_DROME	0	0	0	0	0	0	0.03	1	0	0	0	0	0	0
FI02875p	B5RIJ9_DROME	0.089	1	0	0	0	0	0.148	2	0.089	1	0.18	2	0.18	2
FI03663p	B5RIM9_DROME	0.043	1	0.04	1	0	0	0.355	13	0.259	8	0.33	14	0.153	4
FI05241p	C7LA94_DROME	0.027	2	0	0	0	0	0.073	3	0.075	3	0.161	6	0	0
Fib	FBRL_DROME	0	0	0	0	0	0	0	0	0	0	0	0	0.116	2
Fim-RC	C7LAI0_DROME	0	0	0.044	2	0	0	0	0	0	0	0	0	0	0
Fit1	UN112_DROME	0	0	0	0	0	0	0	0	0	0	0	0	0.02	1
FKBP59	FKB59_DROME	0	0	0	0	0	0	0.047	2	0.058	2	0.051	2	0	0
fln	FTN_DROME	0	0	0	0	0	0	0	0	0	0	0	0	0.131	2
Flo	FLOT1_DROME	0	0	0	0	0	0	0.027	1	0.089	3	0.027	1	0	0
Flo-2	A4V4F2_DROME	0	0	0	0	0	0	0.076	3	0.152	5	0.178	6	0	0
fray	Q7KSD3_DROME	0	0	0	0	0	0	0	0	0	0	0.046	2	0	0
fs(1)Yb	O76911_DROME	0	0	0.119	10	0	0	0	0	0	0	0	0	0	0
futsch	A4IJ78_DROME	0	0	0	0	0	0	0.075	4	0.037	2	0.056	3	0	0
futsch	FUTSC_DROME	0	0	0	0	0	0	0.034	12	0.033	12	0.038	13	0	0
Gad1	DCE_DROME	0	0	0.02	1	0	0	0	0	0	0	0	0	0	0
gag	Q967T6_DROME	0	0	0	0	0	0	0	0	0	0	0.243	9	0	0
Galpha49B	GNAQ_DROME	0	0	0	0	0	0	0.067	2	0.067	2	0.044	1	0	0
Galpha49B	A4UZE6_DROME	0	0	0	0	0	0	0.129	4	0.067	2	0	0	0	0
gammaCop	Q8I0G5_DROME	0	0	0.02	1	0	0	0	0	0	0	0	0	0	0
Gapdh1	G3P1_DROME	0.221	8	0.092	2	0.114	3	0.288	10	0.28	10	0.288	8	0.398	9
Gapdh2	G3P2_DROME	0.063	2	0	0	0	0	0.15	3	0.092	3	0.092	3	0.121	2
Gbeta76C	GBB2_DROME	0	0	0	0	0	0	0.04	1	0	0	0.04	1	0	0
Gclm	Q9VCW6_DROME	0	0	0	0	0	0	0.174	5	0.204	6	0.174	5	0	0
Gdh	DHE3_DROME	0.067	4	0.044	2	0	0	0.082	5	0.06	3	0.08	4	0	0
Gdi	Q24349_DROME	0	0	0	0	0	0	0.041	1	0	0	0	0	0	0
GH20910p	A9UNE9_DROME	0.022	1	0.06	2	0	0	0.334	12	0.315	13	0.272	10	0	0
GH21533p	A9UNF0_DROME	0	0	0	0	0	0	0.028	1	0	0	0	0	0	0
Gie	ARL8_DROME	0	0	0	0	0	0	0	0	0.071	1	0	0	0	0
Gl	DCTN1_DROME	0	0	0	0	0	0	0	0	0	0	0.012	1	0	0
GluClalpha	GLUCL_DROME	0.078	4	0	0	0	0	0	0	0	0	0	0	0	0
GlyP	A4UZZ4_DROME	0.129	11	0.101	6	0.055	4	0.382	28	0.197	14	0.325	26	0	0
Gnf1	RFC1_DROME	0	0	0.063	5	0	0	0	0	0	0	0	0	0	0
Gnpda1	GNPI_DROME	0.041	1	0	0	0	0	0.086	2	0.128	3	0.042	1	0	0
G-oalpha47A-RA	B7FF70_DROME	0.026	1	0	0	0	0	0.13	4	0.13	5	0.185	6	0	0
Got1	A1ZAA5_DROME	0.028	1	0.057	2	0	0	0.319	12	0.317	12	0.235	9	0	0
Got1	Q7YWB4_DROME	0.021	1	0	0	0	0	0.021	1	0.021	1	0.021	1	0	0
gp210	A1Z6H7_DROME	0	0	0	0	0	0	0	0	0	0	0.014	2	0	0
Gp93	Q9VAY2_DROME	0	0	0	0	0	0	0.036	2	0.036	2	0.016	1	0.016	1
Gpo-1	Q7K569_DROME	0	0	0.233	14	0	0	0.291	18	0.183	11	0.227	13	0.021	1
Gprk2	GPRK2_DROME	0	0	0	0	0	0	0	0	0.02	1	0	0	0	0
granny-smith	Q8IH82_DROME	0.033	2	0.035	2	0	0	0.117	6	0.073	4	0.073	4	0	0
growl	Q8IGE9_DROME	0	0	0.031	1	0	0	0.067	2	0.052	2	0.053	2	0.128	3
Gs1	GLNA1_DROME	0.02	1	0	0	0	0	0.095	3	0.075	2	0.095	3	0	0
Gs2-RC	C8VV58_DROME	0.068	3	0.08	3	0	0	0.164	8	0.195	9	0.159	6	0	0
GstD1	GSTT1_DROME	0	0	0	0	0	0	0.123	3	0.123	3	0.123	3	0.089	2
GstD9	Q9VGA0_DROME	0	0	0	0	0	0	0.095	1	0	0	0	0	0	0
GstS1	A4UZL5_DROME	0	0	0	0	0	0	0.111	2	0.064	1	0.165	3	0.165	3
HDAC6	C5I798_DROME	0	0	0	0	0	0	0	0	0	0	0	0	0.016	1
HDC12671	Q6IKE3_DROME	0	0	0	0	0	0	0	0	0.044	1	0	0	0	0
Henna	B0LQU2_DROME	0.019	1	0	0	0	0	0	0	0	0	0	0	0	0
Hexo2	Q9W3C4_DROME	0	0	0.053	3	0	0	0	0	0	0	0	0	0	0
hig	HIG_DROME	0.009	1	0	0	0	0	0	0	0	0	0	0	0	0
His2A	H2A_DROME	0	0	0	0	0.133	2	0	0	0	0	0	0	0.071	1
His2B	H2B_DROME	0	0	0	0	0.369	5	0	0	0	0	0	0	0.13	1
His3.3A	H33_DROME	0	0	0	0	0.14	3	0	0	0	0	0	0	0	0
His4	H4_DROME	0	0	0.115	1	0.462	5	0	0	0.516	5	0	0	0.104	1
hkl	Q8MRH4_DROME	0	0	0.041	2	0	0	0	0	0	0	0.02	1	0	0
hoip-RA	D2NUK9_DROME	0	0	0	0	0	0	0	0	0	0	0.192	2	0	0
homer-RB	C9QPJ7_DROME	0	0	0	0	0	0	0.04	1	0.112	3	0.08	3	0	0
Hrb27C	RB27C_DROME	0	0	0	0	0	0	0.042	1	0.078	2	0.07	2	0.078	2
Hsc70-3	HSP7C_DROME	0.054	3	0.278	14	0	0	0.229	13	0.156	9	0.154	8	0.091	4
Hsc70-4-RA	C7LA75_DROME	0.138	8	0.369	21	0.121	6	0.465	32	0.466	30	0.395	26	0.19	8
Hsc70-5	HSP7E_DROME	0.017	1	0.144	8	0	0	0.176	9	0.116	6	0.087	5	0	0
Hsc70Cb	Q9VUC1_DROME	0	0	0.072	3	0	0	0	0	0	0	0	0	0	0
Hsp23	HSP23_DROME	0.084	1	0	0	0	0	0.346	4	0.142	2	0.221	4	0.059	1
Hsp26	HSP26_DROME	0	0	0	0	0	0	0.072	1	0	0	0	0	0	0
Hsp27	HSP27_DROME	0.049	1	0	0	0	0	0.136	2	0	0	0.087	1	0	0
Hsp70Ba-RA	C7LA76_DROME	0	0	0.024	1	0.024	1	0.024	1	0.024	1	0.024	1	0.024	1
Hsp83	HSP83_DROME	0.097	6	0.233	13	0	0	0.239	15	0.23	17	0.229	15	0.175	11
hts	A1ZBK8_DROME	0	0	0.03	1	0	0	0.069	3	0.072	3	0.094	4	0	0
ics	Q7JVW9_DROME	0	0	0	0	0	0	0.054	1	0	0	0	0	0	0
Idgf4	IDGF4_DROME	0.022	1	0	0	0	0	0	0	0	0	0	0	0	0
Idh	B7Z0E0_DROME	0	0	0.06	3	0	0	0.137	5	0.032	1	0.091	3	0.028	1
igl	Q7JPS2_DROME	0	0	0	0	0	0	0.161	3	0.161	2	0.161	4	0	0
Imp	Q0KHU2_DROME	0	0	0	0	0	0	0	0	0	0	0	0	0.028	1
ImpL3-RA	B5RJQ0_DROME	0	0	0	0	0	0	0.078	2	0	0	0	0	0	0
inaC	KPC2_DROME	0.011	1	0	0	0	0	0.075	4	0	0	0.05	3	0	0
inaD	INAD_DROME	0	0	0	0	0	0	0	0	0.075	3	0	0	0	0
Inos	INO1_DROME	0	0	0	0	0	0	0.149	7	0.132	6	0.15	7	0	0
IP02096p	Q1EC44_DROME	0	0	0	0	0	0	0.101	1	0.101	1	0.101	1	0	0
IP02858p	Q059D4_DROME	0	0	0	0	0	0	0.071	2	0.048	1	0	0	0.056	1
IP09747p	A4IJ54_DROME	0	0	0	0	0	0	0.044	2	0.027	1	0	0	0.027	1
IP12438p	Q29QU3_DROME	0	0	0	0	0	0	0	0	0	0	0	0	0.043	1
IP13374p	Q1RKX0_DROME	0	0	0	0	0	0	0.084	4	0.022	1	0.022	1	0.054	3
IP15838p	Q29QY2_DROME	0.038	1	0.05	1	0	0	0.119	3	0.088	2	0.088	2	0.261	6
IP15841p	Q29QY5_DROME	0	0	0	0	0	0	0.236	4	0	0	0.202	3	0	0
IP15855p	Q1EBX5_DROME	0	0	0.071	1	0	0	0.213	3	0.158	2	0.284	4	0.24	3
IP16036p	Q058U1_DROME	0	0	0.091	2	0	0	0.17	4	0.118	3	0.124	4	0	0
Irp-1B	B5T1X0_DROME	0	0	0	0	0	0	0.053	1	0	0	0	0	0	0
Iswi	ISWI_DROME	0	0	0.051	4	0	0	0.016	1	0	0	0	0	0	0
Jafrac1	PRDX1_DROME	0.056	1	0	0	0	0	0.449	11	0.412	9	0.428	11	0.129	2
jdp	JDP_DROME	0	0	0	0	0	0	0.251	5	0.23	3	0.23	3	0	0
JhI-26	Q7K0P0_DROME	0	0	0	0	0	0	0.034	1	0	0	0	0	0	0
Jupiter-RD	B5RJ67_DROME	0	0	0	0	0	0	0.136	2	0	0	0	0	0	0
Kap-alpha3	O76522_DROME	0	0	0	0	0	0	0	0	0	0	0	0	0.034	1
Karybeta3	Q960E2_DROME	0	0	0.03	2	0	0	0	0	0	0	0	0	0	0
Karybeta3	Q86NQ0_DROME	0	0	0.021	1	0	0	0	0	0	0	0	0	0	0
kdn-RA	C6TP50_DROME	0.242	11	0.149	7	0	0	0.26	14	0.198	11	0.227	12	0.03	1
Khc	KINH_DROME	0	0	0.016	1	0	0	0.042	3	0.03	2	0.058	4	0	0
Khc-73	A1ZA18_DROME	0	0	0.121	20	0	0	0	0	0	0	0	0	0	0
Klp61F	KL61_DROME	0	0	0.044	3	0	0	0	0	0	0	0	0	0	0
klp61F	Q0PQ30_DROME	0	0	0.011	1	0	0	0	0	0	0	0	0	0	0
Kr-h2	KRH2_DROME	0	0	0	0	0	0	0.107	2	0	0	0	0	0.068	1
KrT95D-RA	D0IQG2_DROME	0	0	0.14	2	0	0	0	0	0	0	0	0	0	0
kst	A8JNJ6_DROME	0	0	0	0	0	0	0	0	0	0	0.005	2	0	0
l(1)1Bi	O77426_DROME	0	0	0.01	1	0	0	0	0	0	0	0	0	0	0
l(1)G0020	U202_DROME	0	0	0.018	1	0	0	0	0	0	0	0	0	0	0
l(1)G0156	IDH3A_DROME	0	0	0.144	5	0	0	0.425	13	0.411	12	0.408	14	0.457	15
l(1)G0230	Q9W2X6_DROME	0.062	1	0	0	0	0	0.238	4	0.165	2	0.226	4	0.287	5
l(1)G0334	Q7KVX1_DROME	0.069	3	0	0	0	0	0.221	8	0.145	5	0.199	8	0.253	8
l(2)01289	Q0E9N2_DROME	0	0	0.053	6	0	0	0	0	0	0	0	0	0.045	5
l(2)01289	A1Z6P2_DROME	0	0	0.044	2	0	0	0	0	0	0	0	0	0	0
l(2)03709	A8DYI6_DROME	0	0	0	0	0	0	0.09	3	0.138	4	0.092	3	0	0
l(2)06225	Q9VKM3_DROME	0.146	1	0	0	0	0	0.146	1	0	0	0.146	1	0.146	1
l(2)35Df	Q9Y134_DROME	0	0	0.265	21	0	0	0	0	0	0	0	0	0	0
l(2)37Cc	L2CC_DROME	0.117	3	0	0	0	0	0.304	6	0.342	7	0.312	6	0	0
l(2)44DEa	A1Z7H2_DROME	0	0	0	0	0	0	0	0	0.034	2	0.018	1	0.072	4
l(2)efl	L2EFL_DROME	0	0	0	0	0	0	0	0	0.059	1	0.129	2	0	0
l(2)gl-RB	D0IQ91_DROME	0	0	0.046	3	0	0	0	0	0	0	0	0	0	0
l(2)k09913	Q7K274_DROME	0.026	1	0.055	1	0	0	0.08	2	0.08	2	0	0	0.026	1
l(2)s5379	Q9VQ93_DROME	0	0	0	0	0	0	0	0	0	0	0	0	0.049	1
l(3)neo18	Q9VTU2_DROME	0	0	0	0	0	0	0.069	1	0.126	2	0.126	2	0	0
La	A4V0X4_DROME	0	0	0	0	0	0	0	0	0	0	0	0	0.035	1
Lam	LAM0_DROME	0	0	0.086	4	0	0	0	0	0	0	0	0	0	0
lap	B7Z0U7_DROME	0	0	0	0	0	0	0	0	0.107	3	0	0	0	0
larp	LARP_DROME	0	0	0.042	3	0	0	0	0	0	0	0	0	0	0
LD09533p	Q4QQA6_DROME	0	0	0.025	2	0	0	0.024	1	0.024	1	0	0	0.024	1
LD16032p	Q29R08_DROME	0	0	0.014	1	0	0	0	0	0	0	0	0	0	0
lig-RA	D0Z768_DROME	0	0	0	0	0	0	0	0	0	0	0	0	0.018	1
lola	LOLA5_DROME	0	0	0	0	0	0	0	0	0	0	0.014	1	0.014	1
LP08340p	A9UNH0_DROME	0	0	0	0	0	0	0.058	3	0.056	3	0.036	2	0	0
Lsd-1	LSD1_DROME	0	0	0	0	0	0	0	0	0	0	0	0	0.04	1
Lsp1alpha	LSP1A_DROME	0.036	4	0.095	7	0	0	0	0	0	0	0	0	0	0
Lsp1beta	LSP1B_DROME	0.031	3	0.254	17	0	0	0	0	0	0	0	0	0	0
Lsp1gamma	LSP1G_DROME	0.045	4	0.244	18	0	0	0	0	0	0	0	0	0.019	1
Lsp1-gamma	B0ZRR2_DROME	0.162	2	0.226	4	0	0	0.1	1	0.1	1	0.1	1	0	0
Lsp2	LSP2_DROME	0.053	4	0.257	18	0	0	0.076	4	0.03	1	0.094	4	0	0
ltd	A1Z7S1_DROME	0	0	0	0	0	0	0.152	2	0.099	2	0.152	2	0	0
ltd	A1Z7S3_DROME	0	0	0	0	0	0	0	0	0	0	0.041	1	0	0
M(2)21AB	A4UZW2_DROME	0	0	0	0	0	0	0	0	0	0	0	0	0.038	1
MAPk-Ak2	A4V402_DROME	0	0	0	0	0	0	0.052	1	0	0	0	0	0	0
mask	ANKHM_DROME	0	0	0	0	0	0	0	0	0	0	0	0	0.005	1
Mdh	Q9U1J0_DROME	0	0	0.025	1	0	0	0	0	0	0	0.046	2	0	0
mdy	Q7KT52_DROME	0	0	0	0	0	0	0	0	0	0	0	0	0.027	1
me31B	DDX6_DROME	0	0	0	0	0	0	0	0	0	0	0	0	0.072	3
MED23	B7YZP1_DROME	0	0	0.014	1	0	0	0	0	0	0	0	0	0	0
mge	Q9I7T5_DROME	0	0	0	0	0	0	0	0	0	0	0.201	2	0	0
mge	Q9VZL1_DROME	0	0	0	0	0	0	0.172	1	0	0	0	0	0	0
Mhc-RB	B8A423_DROME	0.013	3	0.016	3	0	0	0	0	0.014	2	0	0	0.039	4
MIP03096p	C1C529_DROME	0	0	0	0	0	0	0	0	0.098	1	0	0	0	0
Mlc1	MLC1_DROME	0.08	1	0.176	2	0	0	0.162	2	0.08	1	0.162	2	0.162	2
Mlc2	MLR_DROME	0.052	1	0	0	0	0	0.22	2	0.194	2	0.22	2	0.22	2
Mlp84B	A4V2J1_DROME	0	0	0.024	1	0	0	0	0	0	0	0	0	0	0
mmd	B7Z0Y2_DROME	0.019	3	0	0	0	0	0	0	0	0	0	0	0	0
mod	MODU_DROME	0	0	0.085	4	0	0	0	0	0	0	0	0	0	0
Moe-RB	C7LAH9_DROME	0	0	0.06	4	0	0	0	0	0	0	0	0	0	0
mor	Q7KPY3_DROME	0	0	0.018	2	0	0	0	0	0	0	0	0	0	0
Mp20	MP20_DROME	0	0	0	0	0	0	0.417	7	0.323	5	0.445	8	0	0
Mpcp	Q0E8E8_DROME	0	0	0	0	0	0	0.21	7	0.272	8	0.202	6	0.171	5
mRpL11	RM11_DROME	0	0	0	0	0	0	0	0	0	0	0	0	0.076	1
mRpL12	Q2XYH0_DROME	0	0	0	0	0	0	0.073	1	0	0	0.145	2	0	0
mts	PP2A_DROME	0	0	0	0	0	0	0.087	2	0	0	0.037	1	0	0
Myo61F	MY61F_DROME	0	0	0.028	2	0	0	0	0	0	0	0	0	0	0
Nacalpha	NACA_DROME	0	0	0	0	0	0	0.07	1	0.136	2	0.07	1	0.07	1
nAcRalpha-34E	Q7KT97_DROME	0.015	1	0	0	0	0	0	0	0	0	0	0	0	0
Nap1	Q24150_DROME	0	0	0	0	0	0	0.047	1	0	0	0	0	0.095	2
Nc73EF	A8JNU6_DROME	0.039	3	0.092	6	0.047	4	0.183	14	0.21	16	0.176	12	0.087	6
Nc73EF	Q8IQQ0_DROME	0	0	0	0	0	0	0.014	1	0	0	0.014	1	0	0
ND23	Q8SZF2_DROME	0	0	0	0	0	0	0.112	2	0.112	3	0.112	2	0	0
ND42	A4V383_DROME	0.043	2	0	0	0	0	0.106	4	0.106	4	0.061	2	0.038	1
ND75	A4V449_DROME	0.038	3	0.149	8	0	0	0.038	2	0.058	3	0.083	4	0.021	1
nec	Q6V6U1_DROME	0	0	0	0	0	0	0	0	0.038	1	0.038	1	0	0
nemy	A1Z942_DROME	0	0	0	0	0	0	0	0	0	0	0.027	1	0	0
Neurexin	A5HBQ4_DROME	0.026	5	0.032	5	0	0	0	0	0	0	0	0	0	0
ninaC	NINAC_DROME	0.094	15	0.231	29	0.058	9	0.271	38	0.195	27	0.249	39	0.022	2
ninaE	OPS1_DROME	0.04	1	0.11	2	0.04	1	0.053	3	0.04	2	0.11	3	0.053	2
Nipsnap	NIPSN_DROME	0	0	0	0	0	0	0.081	1	0.117	2	0.135	2	0	0
NitFhit	NFT1_DROME	0	0	0.027	1	0	0	0	0	0.027	1	0	0	0	0
Nlp	NLP_DROME	0	0	0	0	0	0	0.082	1	0.151	2	0.151	2	0	0
norpA	PIPA_DROME	0.053	5	0	0	0.059	6	0	0	0.011	1	0	0	0	0
NP15.6	Q9V3L7_DROME	0	0	0	0	0	0	0.139	1	0	0	0	0	0	0
Nplp2	NPLP2_DROME	0	0	0	0	0	0	0	0	0.138	1	0.284	2	0	0
nrv2	A4V0B5_DROME	0	0	0	0	0	0	0.107	5	0.082	3	0.107	4	0.036	1
Nrv2	Q1RL12_DROME	0	0	0	0	0	0	0.049	1	0.049	1	0	0	0	0
nrv3	Q7JS69_DROME	0.055	2	0	0	0	0	0.096	3	0.067	2	0.06	2	0.031	1
Nsf2	NSF2_DROME	0	0	0	0	0	0	0.021	1	0	0	0	0	0	0
n-syb-RD	C6TP85_DROME	0	0	0	0	0	0	0.179	1	0.179	1	0.179	2	0	0
NTPase	O76268_DROME	0	0	0	0	0	0	0	0	0	0	0.038	1	0.042	1
Nurf-38	B7YZQ7_DROME	0.042	1	0	0	0	0	0.579	13	0.566	14	0.51	12	0.042	1
nwk	Q9VSU8_DROME	0	0	0.02	1	0	0	0	0	0	0	0	0	0	0
Obp99b	D1FYT3_DROME	0	0	0	0	0	0	0.132	2	0	0	0.132	2	0	0
Obp99c	A9QJK9_DROME	0	0	0	0	0	0	0.274	4	0.226	3	0.274	4	0	0
obst-A	Q9VR79_DROME	0	0	0	0	0	0	0.051	1	0	0	0	0	0	0
Oscp	ATPO_DROME	0	0	0	0	0	0	0.128	2	0.179	3	0.129	2	0.274	5
Ost48	OST48_DROME	0	0	0	0	0	0	0	0	0.036	1	0.079	2	0.079	2
OstStt3	Q7KN63_DROME	0	0	0	0	0	0	0	0	0	0	0	0	0.024	2
ox-RA	B9EQT5_DROME	0	0	0	0	0	0	0	0	0	0	0	0	0.182	1
pAbp	PABP_DROME	0.013	1	0.152	6	0	0	0	0	0.074	3	0.051	2	0.028	1
Paf-AHalpha	PA1B2_DROME	0	0	0	0	0	0	0.114	2	0.064	1	0.114	2	0	0
pain	PAIN_DROME	0	0	0	0	0	0	0.023	1	0	0	0	0	0	0
Past1	Q8IGN0_DROME	0	0	0	0	0	0	0	0	0	0	0.048	2	0.078	4
Past1-RB	C6SUU3_DROME	0	0	0	0	0	0	0	0	0	0	0	0	0.117	1
Pcd-RA	C6SV03_DROME	0	0	0	0	0	0	0.069	1	0	0	0.147	2	0	0
pch2	Q8SX76_DROME	0	0	0	0	0	0	0	0	0	0	0	0	0.046	1
Pdh	B7Z061_DROME	0.171	4	0.083	2	0	0	0.261	6	0.355	10	0.27	8	0.052	1
Pdi	PDI_DROME	0	0	0	0	0	0	0.185	8	0.086	3	0.134	5	0	0
Peb	PEB1_DROME	0	0	0	0	0	0	0	0	0	0	0.042	1	0	0
Pect	Q8IP79_DROME	0	0	0	0	0	0	0.099	3	0.056	2	0.072	2	0	0
Pen	IMA_DROME	0	0	0	0	0	0	0	0	0	0	0	0	0.051	2
Pep	PEP_DROME	0	0	0	0	0	0	0	0	0	0	0	0	0.027	1
Pfk-RC	C7LA80_DROME	0	0	0.056	3	0	0	0.199	11	0.105	6	0.117	7	0.162	8
Pgd	6PGD_DROME	0.021	1	0.032	1	0	0	0.168	7	0.079	4	0.079	4	0	0
Pgi	G6PI_DROME	0.03	2	0.058	2	0	0	0.356	20	0.354	19	0.333	19	0.026	1
Pgk	PGK_DROME	0.061	3	0	0	0	0	0.267	9	0.055	2	0.149	5	0	0
Pglym78	A5XD83_DROME	0.037	1	0	0	0	0	0.136	3	0.242	5	0.187	4	0.07	1
pic	DDB1_DROME	0	0	0.019	1	0	0	0	0	0	0	0	0	0	0
Pka-R1-RO	C9QP41_DROME	0	0	0	0	0	0	0	0	0	0	0.023	1	0.035	1
Pka-R2	A8DY87_DROME	0	0	0	0	0	0	0	0	0.04	1	0	0	0	0
PMCA	Q59DP8_DROME	0	0	0.03	2	0	0	0.047	4	0.047	4	0.074	6	0.04	3
PMCA	Q9V4C7_DROME	0	0	0	0	0	0	0	0	0	0	0.011	1	0	0
Pmi	TMM11_DROME	0	0	0	0	0	0	0.098	1	0	0	0	0	0.098	1
Pnn	A8JQW3_DROME	0	0	0	0	0	0	0	0	0.039	1	0	0	0	0
poe	POE_DROME	0	0	0	0	0	0	0	0	0	0	0	0	0.003	1
porin	VDAC_DROME	0.307	8	0	0	0	0	0.482	14	0.465	12	0.465	12	0.087	2
Pp2A-29B	2AAA_DROME	0	0	0.054	2	0	0	0.051	2	0.054	2	0.054	2	0.033	1
Pp2B-14D	PP2B2_DROME	0	0	0	0	0	0	0.024	1	0	0	0.024	1	0	0
Ppn-RC	D0IQI7_DROME	0	0	0	0	0	0	0.023	1	0	0	0.023	1	0	0
pr	PTPS_DROME	0	0	0	0	0	0	0.234	3	0	0	0.216	3	0	0
Prat2	Q967S0_DROME	0	0	0	0	0	0	0.021	1	0	0	0	0	0.023	1
Prm	A4V1N8_DROME	0	0	0.255	19	0	0	0.013	1	0.027	2	0	0	0	0
Prm	A4V1N9_DROME	0	0	0	0	0	0	0.02	1	0.02	1	0	0	0	0
prom	A0AVW1_DROME	0	0	0.02	2	0	0	0.011	1	0	0	0.041	4	0	0
proPo-A3	PRPA3_DROME	0.025	2	0.22	13	0	0	0.055	2	0.04	3	0.049	3	0	0
Pros26.4	PRS4_DROME	0	0	0.036	1	0	0	0.142	4	0.061	2	0	0	0.141	4
Pros28.1	PSA71_DROME	0	0	0	0	0	0	0	0	0	0	0.109	2	0	0
Pros45	PRS8_DROME	0	0	0	0	0	0	0.125	4	0.098	3	0.12	4	0.033	1
Prp19	Q7KLW9_DROME	0	0	0	0	0	0	0.036	1	0	0	0	0	0	0
Prx2540-1	A1Z892_DROME	0	0	0	0	0	0	0.212	4	0	0	0.166	3	0	0
Prx2540-2	Q7JX87_DROME	0	0	0	0	0	0	0	0	0	0	0.093	1	0	0
Prx5	Q960M4_DROME	0	0	0	0	0	0	0.267	5	0.153	2	0.307	5	0	0
Prx5037	Q9VEJ0_DROME	0.18	4	0	0	0	0	0.103	2	0.103	2	0.178	4	0.053	1
Prx6005	Q95SB0_DROME	0	0	0	0	0	0	0.114	2	0.114	2	0	0	0	0
ps	Q0KI96_DROME	0	0	0	0	0	0	0.023	1	0	0	0	0	0	0
Psa-RA	C8VUZ1_DROME	0	0	0	0	0	0	0.024	2	0.052	4	0.024	2	0.033	2
ps-RK	C9QP09_DROME	0	0	0	0	0	0	0	0	0.075	2	0.036	1	0	0
pst	Q8IQ80_DROME	0	0	0	0	0	0	0	0	0	0	0	0	0.023	1
Pu	GCH1_DROME	0	0	0	0	0	0	0.085	1	0	0	0	0	0	0
pug	C1TC_DROME	0	0	0.017	1	0	0	0.015	1	0.014	1	0.085	5	0.017	1
Pur-alpha	Q8IMC4_DROME	0	0	0	0	0	0	0.04	1	0.04	1	0.04	1	0	0
Pur-alpha	O16860_DROME	0	0	0	0	0	0	0.092	2	0.042	1	0.042	1	0	0
Pu-RB	C6TP60_DROME	0.187	7	0.069	2	0.035	1	0.215	5	0.183	6	0.215	5	0	0
pyd3	Q6NP10_DROME	0	0	0	0	0	0	0.103	3	0	0	0.063	2	0	0
PyK	KPYK_DROME	0.096	5	0.143	5	0	0	0.117	6	0	0	0.07	3	0	0
pzg	Q9VP57_DROME	0	0	0.076	3	0	0	0	0	0	0	0.044	2	0	0
Qm	RL10_DROME	0	0	0.126	1	0	0	0	0	0	0	0	0	0.085	2
R	RAS3_DROME	0	0	0	0	0	0	0	0	0.07	1	0.07	1	0	0
Rab1	O18332_DROME	0	0	0	0	0	0	0.134	2	0	0	0.134	2	0.081	1
Rab2	O18333_DROME	0	0	0	0	0	0	0.137	2	0.256	4	0.256	4	0.137	2
Rab3	RAB3_DROME	0	0	0	0	0	0	0.127	2	0.13	2	0.198	3	0	0
Rab5	Q9V3I2_DROME	0	0	0	0	0	0	0.234	3	0	0	0.177	2	0.139	2
Rab6	O18334_DROME	0	0	0	0	0	0	0.108	2	0	0	0.158	3	0	0
Rab7	O76742_DROME	0	0	0	0	0	0	0.07	1	0	0	0	0	0	0
Rac1	RAC1_DROME	0	0	0	0	0	0	0.069	1	0	0	0	0	0	0
Rac2	RAC2_DROME	0	0	0	0	0	0	0.118	2	0	0	0.07	1	0	0
Rack1	GBLP_DROME	0.064	2	0	0	0	0	0	0	0	0	0	0	0.047	1
Rad23	Q8IMB7_DROME	0	0	0	0	0	0	0.073	2	0.041	1	0.146	3	0	0
rad50-RB	D0Z764_DROME	0	0	0.02	2	0	0	0	0	0	0	0	0	0	0
ran	A4V4A5_DROME	0	0	0	0	0	0	0.176	3	0.253	4	0.096	1	0.076	1
rdgA	DGK2_DROME	0.007	1	0.011	1	0	0	0.016	2	0.016	2	0.019	2	0	0
RE61538p	B3LF78_DROME	0	0	0.03	1	0	0	0	0	0	0	0	0	0	0
regucalcin-RD	C6TP78_DROME	0	0	0	0	0	0	0	0	0.078	2	0.087	2	0	0
Rep2	A8DY77_DROME	0.06	3	0.023	1	0	0	0	0	0	0	0.042	2	0	0
retinin	Q8SYA5_DROME	0	0	0	0	0	0	0.064	1	0.12	2	0	0	0	0
retinophilin-RB	D2NUK8_DROME	0	0	0	0	0	0	0.173	2	0.173	2	0.173	2	0	0
retn	DRI_DROME	0	0	0	0	0	0	0.013	1	0	0	0	0	0	0
Rfabg	APLP_DROME	0.108	33	0.259	80	0.007	2	0.15	40	0.117	30	0.13	35	0.141	40
rho-5	Q6NP35_DROME	0	0	0	0	0	0	0.091	3	0.091	3	0.091	3	0	0
RhoGAPp190	RG190_DROME	0	0	0	0	0	0	0.01	1	0	0	0	0	0	0
rig	RIG_DROME	0	0	0.023	1	0	0	0	0	0	0	0	0	0	0
Rip11-RA	Q494I2_DROME	0	0	0.039	1	0	0	0	0	0	0	0	0	0	0
Rm62-RE	C7LAE4_DROME	0	0	0	0	0	0	0	0	0	0	0	0	0.048	2
Rop	ROP_DROME	0	0	0.044	2	0	0	0.09	4	0.039	2	0.057	3	0	0
RpL10Ab	Q8IGE1_DROME	0.084	1	0	0	0	0	0.084	1	0.173	3	0.166	2	0.255	3
RpL10Ab	Q8IGJ3_DROME	0	0	0	0	0	0	0.101	1	0.101	1	0.101	1	0.101	1
RpL11	Q4V5R3_DROME	0.055	1	0	0	0	0	0	0	0	0	0	0	0.055	1
RpL11	RL11_DROME	0	0	0	0	0	0	0.075	1	0.075	1	0.075	1	0.075	1
RpL12	Q4V5X9_DROME	0	0	0	0	0	0	0	0	0.028	1	0.103	3	0.092	2
RpL13A	RL13A_DROME	0	0	0	0	0	0	0	0	0	0	0	0	0.059	2
RpL13-RB	B7FNN5_DROME	0	0	0	0	0	0	0	0	0	0	0	0	0.111	3
RpL14	Q5BIL1_DROME	0.06	1	0	0	0	0	0.171	3	0.226	4	0.171	3	0.18	3
RpL15	A8Y560_DROME	0	0	0	0	0	0	0	0	0	0	0.068	1	0.082	2
RpL18	RL18_DROME	0	0	0	0	0	0	0.11	2	0.11	2	0.069	1	0.11	2
RpL19	RL19_DROME	0	0	0	0	0	0	0	0	0	0	0	0	0.166	3
RpL21	Q9V9M7_DROME	0	0	0.104	1	0	0	0.104	1	0.104	1	0.104	1	0.15	2
RpL22	RL22_DROME	0	0	0	0	0	0	0.145	3	0	0	0.156	4	0.215	6
RpL23	RL23_DROME	0.099	1	0	0	0	0	0	0	0	0	0.099	1	0.099	1
RpL23a	A1A6X4_DROME	0	0	0	0	0	0	0	0	0.087	2	0	0	0.125	3
RpL24	Q8SY98_DROME	0.088	1	0.088	1	0	0	0.088	1	0	0	0.088	1	0.088	1
RpL26	Q9VVU2_DROME	0	0	0	0	0	0	0	0	0	0	0	0	0.149	3
RpL28-RA	D1Z3A1_DROME	0	0	0	0	0	0	0	0	0	0	0	0	0.243	3
RpL31	RL31_DROME	0	0	0	0	0	0	0.182	2	0	0	0	0	0.274	3
RpL32	RL32_DROME	0	0	0	0	0	0	0	0	0	0	0	0	0.078	1
RpL34a	Q8SYG0_DROME	0	0	0	0	0	0	0	0	0	0	0	0	0.054	1
RpL36	RL36_DROME	0	0	0	0	0	0	0	0	0	0	0	0	0.172	2
RpL3-RA	C6SUV6_DROME	0	0	0	0	0	0	0.029	1	0.067	2	0.067	2	0.073	3
RpL4	RL4_DROME	0.04	2	0	0	0	0	0	0	0	0	0	0	0.09	4
RpL5	Q6NL81_DROME	0	0	0	0	0	0	0	0	0	0	0	0	0.25	3
RpL6	Q9V9W2_DROME	0	0	0	0	0	0	0	0	0	0	0	0	0.037	1
RpL7	RL7_DROME	0	0	0	0	0	0	0.095	2	0.082	2	0.171	4	0.139	3
RpL7A	RL7A_DROME	0.039	1	0	0	0	0	0	0	0	0	0	0	0.154	4
RpL9	RL9_DROME	0	0	0	0	0	0	0	0	0.055	1	0	0	0.055	1
RpLP0	RLA0_DROME	0	0	0	0	0	0	0.314	7	0.402	9	0.286	6	0.327	8
RpLP1	RLA1_DROME	0	0	0	0	0	0	0.462	3	0.39	2	0.401	3	0.662	5
RpLP2-RB	B7FNN6_DROME	0	0	0	0	0	0	0.17	1	0.268	2	0.268	2	0.324	4
Rpn1	Q9VW54_DROME	0	0	0.02	1	0	0	0	0	0.034	2	0.034	2	0.02	1
Rpn11	PSDE_DROME	0	0	0	0	0	0	0	0	0.039	1	0	0	0.039	1
Rpn12	Q9V436_DROME	0	0	0	0	0	0	0	0	0	0	0	0	0.064	1
Rpn2	PSMD1_DROME	0	0	0.104	6	0	0	0	0	0.016	1	0	0	0	0
Rpn3	PSMD3_DROME	0	0	0	0	0	0	0	0	0	0	0	0	0.032	1
Rpn6	A1Z9U3_DROME	0	0	0	0	0	0	0.035	1	0	0	0	0	0	0
Rpn7	PSMD6_DROME	0	0	0	0	0	0	0.032	1	0	0	0	0	0	0
Rpn9	Q7KMP8_DROME	0	0	0	0	0	0	0	0	0	0	0.03	1	0	0
RpS10b-RB	B7ZWP7_DROME	0	0	0	0	0	0	0	0	0	0	0	0	0.062	1
RpS12	RS12_DROME	0	0	0	0	0	0	0	0	0	0	0	0	0.094	1
RpS14a	RS14_DROME	0	0	0	0	0	0	0.152	2	0	0	0.152	2	0.393	5
RpS15Aa	RS15A_DROME	0.132	2	0	0	0	0	0	0	0	0	0	0	0.138	2
RpS16	RS16_DROME	0.067	1	0.085	1	0	0	0	0	0	0	0	0	0.305	5
RpS17	RS17_DROME	0	0	0	0	0	0	0.102	1	0	0	0.102	1	0.181	2
RpS19a	RS19A_DROME	0	0	0	0	0	0	0	0	0	0	0	0	0.111	2
RpS20	RS20_DROME	0	0	0	0	0	0	0	0	0	0	0	0	0.1	1
RpS23	RS23_DROME	0	0	0	0	0	0	0.074	1	0	0	0	0	0.137	1
RpS24	Q9W229_DROME	0	0	0	0	0	0	0	0	0	0	0	0	0.11	1
RpS25	RS25_DROME	0	0	0	0	0	0	0	0	0	0	0	0	0.183	3
RpS26	RS26_DROME	0	0	0.131	1	0	0	0	0	0.131	1	0.131	1	0.201	2
RpS28b	RS28_DROME	0	0	0.184	1	0	0	0	0	0	0	0	0	0.327	2
RpS3A	RS3A_DROME	0.154	4	0.087	2	0	0	0.094	2	0.053	1	0.094	3	0.277	6
RpS4	RS4_DROME	0	0	0	0	0	0	0	0	0	0	0	0	0.115	3
RpS6	A8E700_DROME	0	0	0	0	0	0	0	0	0	0	0	0	0.144	2
RpS7	Q8IMI7_DROME	0	0	0	0	0	0	0	0	0	0	0	0	0.123	3
RpS7	RS7_DROME	0	0	0	0	0	0	0.09	2	0	0	0	0	0.071	1
RpS8	RS8_DROME	0	0	0	0	0	0	0.263	4	0.144	3	0.144	3	0.132	2
RpS9-RA	C6SUW3_DROME	0.124	3	0	0	0	0	0	0	0	0	0	0	0.182	4
Rpt1	Q7KMQ0_DROME	0	0	0	0	0	0	0	0	0.036	1	0.05	2	0.135	4
Rpt3	Q9V405_DROME	0	0	0.041	1	0	0	0	0	0	0	0.047	1	0.047	1
Rpt4-RA	C1C3F8_DROME	0	0	0.039	1	0	0	0.031	1	0	0	0.086	3	0.047	1
ry	XDH_DROME	0	0	0	0	0	0	0.018	2	0	0	0.01	1	0	0
Rya-r44F	RY44_DROME	0	0	0	0	0	0	0.003	1	0	0	0	0	0.012	4
san	SAN_DROME	0	0	0	0	0	0	0.066	1	0	0	0	0	0	0
Sc2-RA	B6IDR5_DROME	0	0	0	0	0	0	0	0	0	0	0	0	0.078	2
Scp1	O16157_DROME	0.101	2	0.181	3	0	0	0.27	4	0	0	0.208	3	0	0
ScpX	Q24506_DROME	0	0	0	0	0	0	0.139	5	0.04	2	0.084	3	0.057	2
Scsalpha	SUCA_DROME	0.067	2	0	0	0	0	0.174	4	0.097	3	0.14	3	0.042	1
Scs-fp-RA	C7LA77_DROME	0	0	0.102	5	0	0	0.069	4	0.115	6	0.072	4	0.137	7
scu	HCD2_DROME	0.145	3	0	0	0	0	0.315	6	0.239	5	0.3	6	0.23	4
SdhB	DHSB_DROME	0	0	0	0	0	0	0.16	4	0.129	3	0.164	4	0.129	3
sec13	Q7KLW8_DROME	0	0	0	0	0	0	0.084	3	0.03	1	0	0	0	0
Sec22	O77434_DROME	0	0	0	0	0	0	0	0	0.125	2	0.067	1	0	0
sec23	Q8IGT0_DROME	0	0	0	0	0	0	0	0	0.022	1	0	0	0	0
sec31	A1Z7J6_DROME	0	0	0.032	2	0	0	0	0	0	0	0	0	0	0
sepia (se)	D1KS67_DROME	0	0	0	0	0	0	0.145	2	0.231	4	0.195	3	0	0
sesB	ADT_DROME	0.29	11	0.278	10	0.102	3	0.279	10	0.331	12	0.254	9	0.353	12
SF2	Q9V3W7_DROME	0	0	0	0	0	0	0.096	2	0.052	1	0.096	2	0	0
sgg	A4V3W1_DROME	0	0	0	0	0	0	0.024	1	0	0	0	0	0	0
shi	A4V4I8_DROME	0.018	2	0.031	2	0	0	0.177	12	0.097	6	0.237	16	0.065	4
sif	A8JNL4_DROME	0.068	14	0.013	2	0	0	0	0	0	0	0.041	7	0	0
sif	Q8IQ62_DROME	0.012	3	0	0	0	0	0	0	0	0	0.005	1	0	0
Sir2	O96505_DROME	0	0	0.032	2	0	0	0	0	0	0	0	0	0	0
skap	Q95U38_DROME	0.109	5	0.097	4	0	0	0.207	10	0.26	12	0.207	8	0.172	7
skap	Q9VHJ8_DROME	0	0	0	0	0	0	0	0	0	0	0	0	0.047	1
skf	A1Z8G0_DROME	0	0	0	0	0	0	0.064	3	0.03	1	0.052	2	0	0
skpA	O77430_DROME	0	0	0	0	0	0	0.187	2	0	0	0	0	0	0
slgA	A4V4U5_DROME	0	0	0.085	5	0	0	0.122	7	0.124	7	0.085	5	0.132	5
Smr	Q9U4I2_DROME	0	0	0.009	3	0	0	0	0	0	0	0	0	0	0
sn	A4V441_DROME	0	0	0	0	0	0	0.128	5	0.069	3	0.091	4	0	0
Snap	SNAP_DROME	0	0	0	0	0	0	0.15	3	0.18	4	0.15	3	0	0
Snap24	Q9VH76_DROME	0	0	0	0	0	0	0.067	1	0.067	1	0.067	1	0	0
Snap25	SNP25_DROME	0	0	0	0	0	0	0.122	1	0.073	1	0	0	0	0
SNF4Agamma	A1A6Y3_DROME	0	0	0.235	10	0	0	0	0	0	0	0	0	0	0
SNF4Agamma	Q9VDD2_DROME	0	0	0.079	6	0	0	0	0	0	0	0.017	1	0	0
SNF4Agamma	Q7JQX9_DROME	0	0	0.029	2	0	0	0	0	0	0	0	0	0	0
SNF4Agamma	A1A703_DROME	0	0	0.017	1	0	0	0	0	0	0	0	0	0	0
Sod	SODC_DROME	0.08	1	0	0	0	0	0.382	4	0.311	3	0.382	4	0.103	1
Sod2	SODM_DROME	0.074	2	0.095	1	0	0	0.246	5	0.372	7	0.246	5	0	0
Sodh-1	O97479_DROME	0	0	0	0	0	0	0.136	4	0.102	3	0.078	3	0	0
Sodh-2	O96299_DROME	0	0	0	0	0	0	0.038	1	0	0	0	0	0	0
sop	RS2_DROME	0	0	0	0	0	0	0	0	0	0	0	0	0.036	1
SP1070	B7Z036_DROME	0	0	0.008	2	0	0	0	0	0	0	0	0	0	0
Spat-RA	C6TP18_DROME	0	0	0	0	0	0	0	0	0	0	0.04	1	0	0
Spn27A	Q9V3N1_DROME	0	0	0	0	0	0	0	0	0.029	1	0	0	0	0
Spn3	Q8MSJ3_DROME	0	0	0	0	0	0	0	0	0	0	0.034	1	0	0
Spn4	Q7K8Y3_DROME	0	0	0	0	0	0	0.039	1	0.039	1	0	0	0	0
Spn43Ab	Q9U5W8_DROME	0	0	0	0	0	0	0.032	1	0	0	0	0	0	0
sqd	SQD_DROME	0	0	0	0	0	0	0.032	1	0	0	0	0	0.09	2
Sra-1	CYFIP_DROME	0	0	0.015	1	0	0	0	0	0	0	0	0	0	0
Srp72	Q5BHY9_DROME	0	0	0	0	0	0	0	0	0	0	0	0	0.023	1
Ssadh	Q9VBP6_DROME	0.034	2	0	0	0	0	0.211	11	0.255	12	0.279	12	0	0
SsRbeta	Q9VUZ0_DROME	0	0	0	0	0	0	0.18	2	0.18	2	0.18	2	0.119	1
Ssrp	B1PF99_DROME	0	0	0.364	16	0	0	0	0	0	0	0	0	0	0
sta-RD	C6SV50_DROME	0	0	0	0	0	0	0	0	0	0	0	0	0.078	2
stnB	A4V4V9_DROME	0	0	0	0	0	0	0.027	2	0.016	1	0.045	3	0	0
Strn-Mlck	A1ZA66_DROME	0	0	0.003	2	0	0	0	0	0	0	0	0	0.002	1
su(r)	Q4TWT4_DROME	0	0	0	0	0	0	0.1	7	0.077	5	0.086	6	0	0
Su(var)205	HP1_DROME	0	0	0	0	0	0	0	0	0	0	0	0	0.086	1
Su(var)3-9	IF2G_DROME	0	0	0	0	0	0	0.094	3	0	0	0.048	2	0	0
sun	Q8IR24_DROME	0	0	0	0	0	0	0	0	0	0	0	0	0.254	1
Syn	Q5BIE8_DROME	0	0	0.018	1	0	0	0.147	5	0.07	2	0.088	3	0	0
Syt1	SY65_DROME	0.037	2	0	0	0	0	0	0	0	0	0.044	2	0	0
Syx7	Q7K0X9_DROME	0	0	0	0	0	0	0.037	1	0	0	0	0	0	0
t	Q9W369_DROME	0.112	4	0	0	0	0	0.192	6	0.176	5	0.191	6	0	0
Tango5-RC	C9QP43_DROME	0	0	0	0	0	0	0	0	0	0	0	0	0.043	1
Tango7	EIF3M_DROME	0	0	0	0	0	0	0	0	0	0	0	0	0.049	1
Tapdelta	Q7KLX3_DROME	0	0	0	0	0	0	0.234	4	0.074	1	0.234	3	0.074	1
Tbp-1	Q9V3V6_DROME	0	0	0	0	0	0	0.108	3	0.142	4	0.069	2	0.155	4
T-cp1	A4V391_DROME	0	0	0.076	4	0	0	0	0	0	0	0	0	0.114	3
Tcp-1eta	Q9VHL2_DROME	0	0	0	0	0	0	0.043	2	0.066	3	0.043	2	0.083	3
Tcp-1zeta	Q9VXQ5_DROME	0	0	0	0	0	0	0.043	1	0	0	0	0	0.113	4
Tctp	TCTP_DROME	0	0	0	0	0	0	0.234	3	0.234	3	0.072	1	0.231	4
Tenectin	D0UGE6_DROME	0	0	0	0	0	0	0	0	0	0	0.01	1	0	0
TER94-RC	D0IQG4_DROME	0.011	1	0.081	5	0	0	0	0	0	0	0	0	0	0
Thiolase	O77466_DROME	0.019	1	0.068	3	0	0	0.115	5	0.115	5	0.089	4	0	0
Tm1-RA	C1C3D3_DROME	0	0	0.129	3	0	0	0	0	0.091	2	0.048	1	0	0
Tm2	TPM2_DROME	0	0	0.205	4	0	0	0.09	2	0.044	1	0	0	0	0
Tom20	Q95RF6_DROME	0	0	0	0	0	0	0	0	0	0	0	0	0.122	1
Top1-RB	C6TPA7_DROME	0	0	0.048	2	0	0	0	0	0	0	0	0	0	0
Top2	Q6NR40_DROME	0	0	0.144	14	0	0	0	0	0	0	0	0	0	0
Top2	TOP2_DROME	0	0	0.009	1	0	0	0	0	0	0	0	0	0	0
Tpi	TPIS_DROME	0.226	5	0	0	0	0	0.397	10	0.397	10	0.334	9	0	0
TppII	TPP2_DROME	0	0	0	0	0	0	0.021	1	0.021	1	0.01	1	0	0
Tps1	Q9Y119_DROME	0.044	4	0.071	4	0	0	0.211	12	0.149	9	0.14	10	0.124	7
tral	Q9VTZ0_DROME	0	0	0	0	0	0	0	0	0	0	0	0	0.06	2
Trap1	A1Z6L9_DROME	0.019	1	0.019	1	0	0	0.019	1	0.019	1	0.019	1	0.019	1
Treh	A4UZR3_DROME	0	0	0	0	0	0	0	0	0.022	1	0	0	0	0
Trip1	EIF3I_DROME	0	0	0	0	0	0	0	0	0	0	0.048	1	0.27	5
trol	A8JUV8_DROME	0	0	0.013	4	0	0	0	0	0	0	0.008	3	0	0
trp	TRP_DROME	0	0	0	0	0	0	0.015	1	0.015	1	0.015	1	0	0
trp	Q1ECC8_DROME	0	0	0	0	0	0	0.016	1	0.016	1	0.042	2	0	0
Trs23	Q9VLI9_DROME	0	0	0	0	0	0	0.125	2	0.064	1	0.064	1	0	0
Trx-2	THIO2_DROME	0.082	1	0	0	0	0	0.113	2	0	0	0.082	1	0	0
Trxr-1	TRXR1_DROME	0	0	0	0	0	0	0.167	10	0.126	7	0.143	6	0.03	1
tsr	CADF_DROME	0.079	1	0.238	3	0	0	0.383	9	0.395	6	0.453	9	0.145	2
Tudor-SN	Q8T0F1_DROME	0	0	0.131	4	0	0	0.126	4	0	0	0.123	5	0	0
Tudor-SN	Q9W0S7_DROME	0	0	0.036	3	0	0	0.04	2	0.019	1	0	0	0	0
twin	Q7K112_DROME	0	0	0	0	0	0	0.02	1	0	0	0	0	0	0
tws	2ABA_DROME	0	0	0	0	0	0	0.074	3	0.076	3	0.097	4	0	0
Txl	Q7KMR7_DROME	0	0	0	0	0	0	0.074	1	0	0	0	0	0	0
Uba1	O46111_DROME	0	0	0.071	4	0	0	0.207	14	0.07	6	0.123	8	0	0
UbcD10	Q7K738_DROME	0	0	0	0	0	0	0.24	3	0	0	0	0	0	0
Ubc-E2H	Q2XYF2_DROME	0	0	0	0	0	0	0.295	5	0.295	6	0.27	4	0	0
Ubi-p63E	A4V1F9_DROME	0.045	3	0.033	2	0	0	0.033	2	0	0	0.045	3	0	0
Ubi-p63E	Q7JPZ2_DROME	0.209	1	0.209	1	0	0	0.209	1	0	0	0	0	0	0
Uch	UCHL_DROME	0	0	0	0	0	0	0.244	4	0.135	2	0.129	3	0	0
UGP	A5XCL5_DROME	0.054	3	0.098	3	0	0	0.153	8	0.104	4	0.166	8	0	0
UK114	Q9V3W0_DROME	0.074	1	0	0	0	0	0	0	0	0	0	0	0	0
Unc-89	A8DYP0_DROME	0	0	0.006	2	0	0	0.028	7	0.008	2	0.011	3	0.009	2
up	TNNT_DROME	0	0	0.029	1	0	0	0	0	0	0	0	0	0	0
Upf2	Q7YU82_DROME	0	0	0.028	1	0	0	0	0	0	0	0	0	0	0
uzip	UZIP_DROME	0	0	0.027	1	0	0	0	0	0	0	0	0	0	0
v	T23O_DROME	0	0	0	0	0	0	0.142	4	0.142	4	0.206	7	0	0
v	Q6SIK7_DROME	0	0	0	0	0	0	0.136	2	0.136	2	0.204	3	0	0
Vap-33-1	Q7KVX4_DROME	0	0	0	0	0	0	0	0	0.09	1	0	0	0.056	1
Vap-33-1	Q7KVX5_DROME	0	0	0	0	0	0	0	0	0	0	0.071	1	0	0
veli	Q6NL82_DROME	0.2	5	0	0	0	0	0	0	0	0	0	0	0	0
veli	Q9VBY7_DROME	0.062	1	0	0	0	0	0	0	0	0	0	0	0	0
Vha100-1	Q6NLA3_DROME	0	0	0	0	0	0	0.029	2	0	0	0	0	0	0
Vha26	VATE_DROME	0	0	0	0	0	0	0.265	6	0.352	6	0.156	3	0	0
Vha44	B7YZI0_DROME	0	0	0	0	0	0	0.063	4	0.016	1	0.026	2	0	0
Vha55	VATB_DROME	0.018	1	0.218	9	0	0	0.292	14	0.354	16	0.311	13	0	0
Vha68-1	Q8MLX7_DROME	0	0	0.113	2	0	0	0.23	5	0.058	2	0.247	6	0	0
Vha68-1	VATA1_DROME	0	0	0.084	3	0	0	0.05	2	0.068	3	0.058	2	0	0
Vha68-2	A4V0N4_DROME	0.029	2	0.252	11	0	0	0.183	10	0.239	12	0.152	8	0.188	9
VhaSFD	VATH_DROME	0	0	0	0	0	0	0.059	3	0.119	4	0.1	4	0.056	2
Vps13	A1Z713_DROME	0	0	0.007	1	0	0	0	0	0	0	0	0	0	0
wal	Q7KLW5_DROME	0	0	0	0	0	0	0.123	3	0.164	4	0.13	3	0.094	2
wuho	WUHO_DROME	0	0	0	0	0	0	0.033	1	0.033	1	0	0	0	0
X11L	Q9GQQ6_DROME	0.018	2	0.19	13	0	0	0	0	0	0	0.162	13	0	0
X11Lbeta	Q5BI79_DROME	0.012	2	0.027	3	0	0	0	0	0	0	0.007	1	0	0
yip2	Q9VL70_DROME	0.046	2	0	0	0	0	0.104	3	0.033	1	0.078	2	0	0
yip2	Q9NIU5_DROME	0	0	0	0	0	0	0	0	0	0	0.13	1	0	0
Yp1	Q29QE3_DROME	0.123	6	0.165	5	0	0	0	0	0	0	0.074	3	0	0
Yp2	VIT2_DROME	0.034	1	0	0	0	0	0	0	0	0	0	0	0	0
Yp2-RA	B5RJK7_DROME	0.082	4	0.152	4	0	0	0.084	2	0	0	0	0	0	0
Yp3	VIT3_DROME	0.139	6	0.123	4	0	0	0.229	8	0.141	5	0.211	7	0	0
yps	O46173_DROME	0	0	0	0	0	0	0	0	0	0	0	0	0.04	1
Zasp	A1ZA47_DROME	0	0	0	0	0	0	0.022	3	0.007	1	0.017	2	0.011	1
zetaCOP-RA	D2NUJ2_DROME	0	0	0	0	0	0	0.099	1	0	0	0	0	0	0
zip	MYSN_DROME	0	0	0.04	4	0	0	0	0	0	0	0	0	0	0
zip-RC	C9QPB4_DROME	0	0	0.068	5	0	0	0	0	0	0	0	0	0	0
zip-RC	C9QPE3_DROME	0	0	0.114	2	0	0	0	0	0	0	0	0	0	0
Zw	G6PD_DROME	0	0	0	0	0	0	0	0	0.03	1	0.03	1	0	0
Zw-RA	B7FNK0_DROME	0	0	0	0	0	0	0.188	5	0.147	4	0.184	5	0	0
