# Supplementary material for: Neuron-specific protein interactions of Drosophila CASK-β are revealed by mass spectrometry
Source: Front Mol Neurosci. 2014 Jun 30;7:58. doi: 10.3389/fnmol.2014.00058 (PMC4075472; doi:10.3389/fnmol.2014.00058)
Supplement: Supplementary file 2 [file DataSheet2.XLSX]

## Sheet: C155
Gene Name	Protein Name	C155-gal4	C155-gal4 #peptides	C164-gal4	C164-gal4 #peptides	DILP-gal4	DILP-gal4 #peptides	C164/GFP_control	GFP_control #peptides	TH-gal4	TH-gal4 #peptides	C155/GFP
CASK	A8JR71_DROME	0.295	19	0.298	18	0.218	12	0	0	0.219	13	#DIV/0!
Neurexin	A5HBQ4_DROME	0.026	5	0.032	5	0	0	0	0	0	0	#DIV/0!
CG7145	Q8T3P0_DROME	0.227	12	0.099	4	0	0	0	0	0.319	18	#DIV/0!
GlyP	A4UZZ4_DROME	0.129	11	0.101	6	0.055	4	0	0	0.382	28	#DIV/0!
CaMKII	A4V133_DROME	0.202	10	0.145	5	0	0	0	0	0.135	5	#DIV/0!
CG2907	Q8IGG7_DROME	0.297	9	0	0	0	0	0	0	0.374	9	#DIV/0!
Eno	ENO_DROME	0.185	8	0.109	4	0	0	0	0	0.174	7	#DIV/0!
Pu-RB	C6TP60_DROME	0.187	7	0.069	2	0.035	1	0	0	0.215	5	#DIV/0!
CG3731	Q9VFF0_DROME	0.123	6	0.088	4	0	0	0	0	0.299	13	#DIV/0!
Yp3	VIT3_DROME	0.139	6	0.123	4	0	0	0	0	0.229	8	#DIV/0!
14-3-3epsilon	1433E_DROME	0.207	5	0	0	0.057	2	0	0	0.206	5	#DIV/0!
PyK	KPYK_DROME	0.096	5	0.143	5	0	0	0	0	0.117	6	#DIV/0!
Tpi	TPIS_DROME	0.226	5	0	0	0	0	0	0	0.397	10	#DIV/0!
sif	A8JNL4_DROME	0.068	14	0.013	2	0	0	0	0	0	0	#DIV/0!
5PtaseI	B7Z0Q1_DROME	0.107	7	0.21	12	0	0	0	0	0	0	#DIV/0!
Actn	ACTN_DROME	0.072	7	0	0	0	0	0	0	0.042	3	#DIV/0!
Yp1	Q29QE3_DROME	0.123	6	0.165	5	0	0	0	0	0	0	#DIV/0!
veli	Q6NL82_DROME	0.2	5	0	0	0	0	0	0	0	0	#DIV/0!
Fas1	A8JR25_DROME	0.071	5	0.28	16	0	0	0	0	0.079	4	#DIV/0!
norpA	PIPA_DROME	0.053	5	0	0	0.059	6	0	0	0	0	#DIV/0!
kdn-RA	C6TP50_DROME	0.242	11	0.149	7	0	0	0.03	1	0.26	14	11
CG8036	Q7KSU6_DROME	0.156	9	0.146	7	0	0	0.031	1	0.165	9	9
ninaC	NINAC_DROME	0.094	15	0.231	29	0.058	9	0.022	2	0.271	38	7.5
porin	VDAC_DROME	0.307	8	0	0	0	0	0.087	2	0.482	14	4

## Sheet: C164
Gene Name	Protein Name	C164-gal4	C164-gal4 #peptides	C155-gal4	C155-gal4 #peptides	DILP-gal4	DILP-gal4 #peptides	C164/GFP_control	GFP_control #peptides	TH-gal4	TH-gal4 #peptides	C164/GFP
dre4	SPT16_DROME	0.546	74	0	0	0	0	0	0	0	0	#DIV/0!
Ars2	SRRT_DROME	0.41	43	0	0	0	0	0	0	0	0	#DIV/0!
Eps-15	Q8MMD2_DROME	0.439	34	0	0	0	0	0	0	0	0	#DIV/0!
Dis3	Q960A7_DROME	0.281	22	0	0	0	0	0	0	0	0	#DIV/0!
l(2)35Df	Q9Y134_DROME	0.265	21	0	0	0	0	0	0	0	0	#DIV/0!
Khc-73	A1ZA18_DROME	0.121	20	0	0	0	0	0	0	0	0	#DIV/0!
Prm	A4V1N8_DROME	0.255	19	0	0	0	0	0	0	0.013	1	#DIV/0!
Lsp2	LSP2_DROME	0.257	18	0.053	4	0	0	0	0	0.076	4	#DIV/0!
CG7292-RB	B3DN45_DROME	0.222	18	0	0	0	0	0	0	0	0	#DIV/0!
Lsp1beta	LSP1B_DROME	0.254	17	0.031	3	0	0	0	0	0	0	#DIV/0!
Fas1	A8JR25_DROME	0.28	16	0.071	5	0	0	0	0	0.079	4	#DIV/0!
Ssrp	B1PF99_DROME	0.364	16	0	0	0	0	0	0	0	0	#DIV/0!
eIF-4B	Q7PLL1_DROME	0.498	14	0	0	0	0	0	0	0.047	1	#DIV/0!
Top2	Q6NR40_DROME	0.144	14	0	0	0	0	0	0	0	0	#DIV/0!
proPo-A3	PRPA3_DROME	0.22	13	0.025	2	0	0	0	0	0.055	2	#DIV/0!
X11L	Q9GQQ6_DROME	0.19	13	0.018	2	0	0	0	0	0	0	#DIV/0!
BcDNA.LD23634	Q9V3Y5_DROME	0.187	13	0	0	0	0	0	0	0	0	#DIV/0!
Dap160	O61618_DROME	0.171	13	0	0	0	0	0	0	0	0	#DIV/0!
5PtaseI	B7Z0Q1_DROME	0.21	12	0.107	7	0	0	0	0	0	0	#DIV/0!
AGO2	AGO2_DROME	0.13	11	0	0	0	0	0	0	0	0	#DIV/0!
CG15415	Q4V527_DROME	0.201	11	0	0	0	0	0	0	0	0	#DIV/0!
Fbp1	FBP1_DROME	0.139	10	0.03	3	0	0	0	0	0.054	4	#DIV/0!
fs(1)Yb	O76911_DROME	0.119	10	0	0	0	0	0	0	0	0	#DIV/0!
SNF4Agamma	A1A6Y3_DROME	0.235	10	0	0	0	0	0	0	0	0	#DIV/0!
cIF2	Q494K9_DROME	0.124	9	0	0	0	0	0	0	0	0	#DIV/0!
CG1703	Q9VYW4_DROME	0.106	8	0	0	0	0	0	0	0	0	#DIV/0!
CG4389	Q8IPE8_DROME	0.135	8	0	0	0	0	0	0	0.032	2	#DIV/0!
Lsp1alpha	LSP1A_DROME	0.095	7	0.036	4	0	0	0	0	0	0	#DIV/0!
CG8545-RA	A1Z909_DROME	0.116	7	0	0	0	0	0	0	0	0	#DIV/0!
BcDNA:GH03163	Q7YU85_DROME	0.077	6	0	0	0	0	0	0	0	0	#DIV/0!
CG2469	Q7K0X3_DROME	0.078	6	0	0	0	0	0	0	0	0	#DIV/0!
eIF3-S9	EIF3B_DROME	0.182	6	0	0	0	0	0	0	0	0	#DIV/0!
Rpn2	PSMD1_DROME	0.104	6	0	0	0	0	0	0	0	0	#DIV/0!
SNF4Agamma	Q9VDD2_DROME	0.079	6	0	0	0	0	0	0	0	0	#DIV/0!
EG:33C11.3	Q8MRZ6_DROME	0.155	5	0.078	3	0	0	0	0	0	0	#DIV/0!
Arr1	ARRA_DROME	0.167	5	0.045	2	0	0	0	0	0.129	3	#DIV/0!
TER94-RC	D0IQG4_DROME	0.081	5	0.011	1	0	0	0	0	0	0	#DIV/0!
Bap	Q24253_DROME	0.079	5	0	0	0	0	0	0	0.029	2	#DIV/0!
CG2807	Q4V5E9_DROME	0.062	5	0	0	0	0	0	0	0	0	#DIV/0!
CG6455	IMMT_DROME	0.075	5	0	0	0	0	0	0	0.04	3	#DIV/0!
Gnf1	RFC1_DROME	0.063	5	0	0	0	0	0	0	0	0	#DIV/0!
zip-RC	C9QPB4_DROME	0.068	5	0	0	0	0	0	0	0	0	#DIV/0!
chp-RA	B7FNR3_DROME	0.125	9	0.015	2	0.057	5	0	0	0.064	7	#DIV/0!
Ef2b	A4V101_DROME	0.159	9	0.023	2	0.032	3	0	0	0.125	9	#DIV/0!
Vha55	VATB_DROME	0.218	9	0.018	1	0	0	0	0	0.292	14	#DIV/0!
Hsc70-5	HSP7E_DROME	0.144	8	0.017	1	0	0	0	0	0.176	9	#DIV/0!
GlyP	A4UZZ4_DROME	0.101	6	0.129	11	0.055	4	0	0	0.382	28	#DIV/0!
alpha-Adaptin	AP2A_DROME	0.079	6	0	0	0	0	0	0	0.107	7	#DIV/0!
CG1618	A9YH29_DROME	0.283	6	0	0	0	0	0	0	0.362	8	#DIV/0!
PyK	KPYK_DROME	0.143	5	0.096	5	0	0	0	0	0.117	6	#DIV/0!
CASK	A8JR71_DROME	0.298	18	0.295	19	0.218	12	0	0	0.219	13	#DIV/0!
CaMKII	A4V133_DROME	0.145	5	0.202	10	0	0	0	0	0.135	5	#DIV/0!
Neurexin	A5HBQ4_DROME	0.032	5	0.026	5	0	0	0	0	0	0	#DIV/0!
Yp1	Q29QE3_DROME	0.165	5	0.123	6	0	0	0	0	0	0	#DIV/0!
Lsp1gamma	LSP1G_DROME	0.244	18	0.045	4	0	0	0.019	1	0	0	18
alphaCop	O77285_DROME	0.3	29	0	0	0	0	0.025	2	0	0	14.5
ninaC	NINAC_DROME	0.231	29	0.094	15	0.058	9	0.022	2	0.271	38	14.5
Gpo-1	Q7K569_DROME	0.233	14	0	0	0	0	0.021	1	0.291	18	14
eIF3-S10	EIF3A_DROME	0.507	69	0	0	0	0	0.059	5	0	0	13.8
beta-Spec	SPTCB_DROME	0.184	31	0.008	2	0	0	0.023	3	0.018	3	10.3333
comt	NSF1_DROME	0.143	9	0.023	2	0	0	0.024	1	0.219	13	9
Acon	A8DZ21_DROME	0.168	9	0	0	0	0	0.04	1	0.163	9	9
kdn-RA	C6TP50_DROME	0.149	7	0.242	11	0	0	0.03	1	0.26	14	7
CG8036	Q7KSU6_DROME	0.146	7	0.156	9	0	0	0.031	1	0.165	9	7
pAbp	PABP_DROME	0.152	6	0.013	1	0	0	0.028	1	0	0	6

## Sheet: DILP
Gene Name	Protein Name	DILP-gal4	DILP-gal4 #peptides	C155-gal4	C155-gal4 #peptides	C164-gal4	C164-gal4 #peptides	C164/GFP_control	GFP_control #peptides	TH-gal4	TH-gal4 #peptides	DILP/GFP
CASK	A8JR71_DROME	0.218	12	0.295	19	0.298	18	0	0	0.219	13	#DIV/0!
chp-RA	B7FNR3_DROME	0.057	5	0.015	2	0.125	9	0	0	0.064	7	#DIV/0!
norpA	PIPA_DROME	0.059	6	0.053	5	0	0	0	0	0	0	#DIV/0!
His4	H4_DROME	0.462	5	0	0	0.115	1	0.104	1	0	0	5
His2B	H2B_DROME	0.369	5	0	0	0	0	0.13	1	0	0	5
ninaC	NINAC_DROME	0.058	9	0.094	15	0.231	29	0.022	2	0.271	38	4.5

## Sheet: TH
Gene Name	Protein Name	TH-gal4	TH-gal4 #peptides	C155-gal4	C155-gal4 #peptides	C164-gal4	C164-gal4 #peptides	DILP-gal4	DILP-gal4 #peptides	C164/GFP_control	GFP_control #peptides	TH/GFP ratio
GlyP	A4UZZ4_DROME	0.382	28	0.129	11	0.101	6	0.055	4	0	0	#DIV/0!
CG7145	Q8T3P0_DROME	0.319	18	0.227	12	0.099	4	0	0	0	0	#DIV/0!
Vha55	VATB_DROME	0.292	14	0.018	1	0.218	9	0	0	0	0	#DIV/0!
Uba1	O46111_DROME	0.207	14	0	0	0.071	4	0	0	0	0	#DIV/0!
CASK	A8JR71_DROME	0.219	13	0.295	19	0.298	18	0.218	12	0	0	#DIV/0!
CG3731	Q9VFF0_DROME	0.299	13	0.123	6	0.088	4	0	0	0	0	#DIV/0!
GH20910p	A9UNE9_DROME	0.334	12	0.022	1	0.06	2	0	0	0	0	#DIV/0!
Got1	A1ZAA5_DROME	0.319	12	0.028	1	0.057	2	0	0	0	0	#DIV/0!
futsch	FUTSC_DROME	0.034	12	0	0	0	0	0	0	0	0	#DIV/0!
Ssadh	Q9VBP6_DROME	0.211	11	0.034	2	0	0	0	0	0	0	#DIV/0!
Tpi	TPIS_DROME	0.397	10	0.226	5	0	0	0	0	0	0	#DIV/0!
ERp60	Q3YMU0_DROME	0.252	10	0	0	0	0	0	0	0	0	#DIV/0!
Ef2b	A4V101_DROME	0.125	9	0.023	2	0.159	9	0.032	3	0	0	#DIV/0!
Hsc70-5	HSP7E_DROME	0.176	9	0.017	1	0.144	8	0	0	0	0	#DIV/0!
Adh	ADH_DROME	0.503	9	0.151	3	0.239	4	0	0	0	0	#DIV/0!
CRMP	Q2XST3_DROME	0.205	9	0.018	1	0.04	2	0	0	0	0	#DIV/0!
CG2907	Q8IGG7_DROME	0.374	9	0.297	9	0	0	0	0	0	0	#DIV/0!
Pgk	PGK_DROME	0.267	9	0.061	3	0	0	0	0	0	0	#DIV/0!
CG1618	A9YH29_DROME	0.362	8	0	0	0.283	6	0	0	0	0	#DIV/0!
Yp3	VIT3_DROME	0.229	8	0.139	6	0.123	4	0	0	0	0	#DIV/0!
CG33138	A1Z992_DROME	0.129	8	0	0	0.07	4	0	0	0	0	#DIV/0!
Gs2-RC	C8VV58_DROME	0.164	8	0.068	3	0.08	3	0	0	0	0	#DIV/0!
UGP	A5XCL5_DROME	0.153	8	0.054	3	0.098	3	0	0	0	0	#DIV/0!
CG6084	Q8IQF8_DROME	0.212	8	0	0	0	0	0	0	0	0	#DIV/0!
CG9391	Q7KTW5_DROME	0.277	8	0	0	0	0	0	0	0	0	#DIV/0!
Pdi	PDI_DROME	0.185	8	0	0	0	0	0	0	0	0	#DIV/0!
chp-RA	B7FNR3_DROME	0.064	7	0.015	2	0.125	9	0.057	5	0	0	#DIV/0!
alpha-Adaptin	AP2A_DROME	0.107	7	0	0	0.079	6	0	0	0	0	#DIV/0!
Eno	ENO_DROME	0.174	7	0.185	8	0.109	4	0	0	0	0	#DIV/0!
Ef1gamma	EF1G_DROME	0.183	7	0.033	2	0.063	1	0	0	0	0	#DIV/0!
CG7433	Q8MYV0_DROME	0.185	7	0.019	1	0.051	1	0	0	0	0	#DIV/0!
Pgd	6PGD_DROME	0.168	7	0.021	1	0.032	1	0	0	0	0	#DIV/0!
CG11594	Q95T84_DROME	0.195	7	0.069	3	0	0	0	0	0	0	#DIV/0!
CG11407	Q9VDU1_DROME	0.164	7	0	0	0	0	0	0	0	0	#DIV/0!
Inos	INO1_DROME	0.149	7	0	0	0	0	0	0	0	0	#DIV/0!
Mp20	MP20_DROME	0.417	7	0	0	0	0	0	0	0	0	#DIV/0!
su(r)	Q4TWT4_DROME	0.1	7	0	0	0	0	0	0	0	0	#DIV/0!
PyK	KPYK_DROME	0.117	6	0.096	5	0.143	5	0	0	0	0	#DIV/0!
granny-smith	Q8IH82_DROME	0.117	6	0.033	2	0.035	2	0	0	0	0	#DIV/0!
Dip-B	Q9VFQ9_DROME	0.166	6	0	0	0.047	1	0	0	0	0	#DIV/0!
t	Q9W369_DROME	0.192	6	0.112	4	0	0	0	0	0	0	#DIV/0!
l(2)37Cc	L2CC_DROME	0.304	6	0.117	3	0	0	0	0	0	0	#DIV/0!
CG7834	Q0KHZ6_DROME	0.277	6	0.07	2	0	0	0	0	0	0	#DIV/0!
dj-1beta	Q9VA37_DROME	0.338	6	0.11	2	0	0	0	0	0	0	#DIV/0!
CG2947	C0L9I4_DROME	0.163	6	0	0	0	0	0	0	0	0	#DIV/0!
CG5653	Q8T8U5_DROME	0.126	6	0	0	0	0	0	0	0	0	#DIV/0!
Vha26	VATE_DROME	0.265	6	0	0	0	0	0	0	0	0	#DIV/0!
14-3-3epsilon	1433E_DROME	0.206	5	0.207	5	0	0	0.057	2	0	0	#DIV/0!
Pu-RB	C6TP60_DROME	0.215	5	0.187	7	0.069	2	0.035	1	0	0	#DIV/0!
CaMKII	D1YSG7_DROME	0.024	1	0	0	0	0	0	0	0	0	#DIV/0!
Thiolase	O77466_DROME	0.115	5	0.019	1	0.068	3	0	0	0	0	#DIV/0!
cher	A4V310_DROME	0.096	5	0	0	0.071	3	0	0	0	0	#DIV/0!
Gdh	DHE3_DROME	0.082	5	0.067	4	0.044	2	0	0	0	0	#DIV/0!
Vha68-1	Q8MLX7_DROME	0.23	5	0	0	0.113	2	0	0	0	0	#DIV/0!
Sod2	SODM_DROME	0.246	5	0.074	2	0.095	1	0	0	0	0	#DIV/0!
Syn	Q5BIE8_DROME	0.147	5	0	0	0.018	1	0	0	0	0	#DIV/0!
CG3663	Q9W127_DROME	0.248	5	0.125	2	0	0	0	0	0	0	#DIV/0!
CG1532	Q7K0S8_DROME	0.256	5	0	0	0	0	0	0	0	0	#DIV/0!
CG1837	Q9VYV3_DROME	0.138	5	0	0	0	0	0	0	0	0	#DIV/0!
CG3244	Q8SZK9_DROME	0.219	5	0	0	0	0	0	0	0	0	#DIV/0!
Gclm	Q9VCW6_DROME	0.174	5	0	0	0	0	0	0	0	0	#DIV/0!
jdp	JDP_DROME	0.251	5	0	0	0	0	0	0	0	0	#DIV/0!
Prx5	Q960M4_DROME	0.267	5	0	0	0	0	0	0	0	0	#DIV/0!
sn	A4V441_DROME	0.128	5	0	0	0	0	0	0	0	0	#DIV/0!
Ubc-E2H	Q2XYF2_DROME	0.295	5	0	0	0	0	0	0	0	0	#DIV/0!
Zw-RA	B7FNK0_DROME	0.188	5	0	0	0	0	0	0	0	0	#DIV/0!
Pgi	G6PI_DROME	0.356	20	0.03	2	0.058	2	0	0	0.026	1	20
ninaC	NINAC_DROME	0.271	38	0.094	15	0.231	29	0.058	9	0.022	2	19
Gpo-1	Q7K569_DROME	0.291	18	0	0	0.233	14	0	0	0.021	1	18
kdn-RA	C6TP50_DROME	0.26	14	0.242	11	0.149	7	0	0	0.03	1	14
comt	NSF1_DROME	0.219	13	0.023	2	0.143	9	0	0	0.024	1	13
Nurf-38	B7YZQ7_DROME	0.579	13	0.042	1	0	0	0	0	0.042	1	13
CG1640	Q7KV27_DROME	0.253	10	0.028	1	0.062	2	0	0	0.03	1	10
Trxr-1	TRXR1_DROME	0.167	10	0	0	0	0	0	0	0.03	1	10
Acon	A8DZ21_DROME	0.163	9	0	0	0.168	9	0	0	0.04	1	9
CG8036	Q7KSU6_DROME	0.165	9	0.156	9	0.146	7	0	0	0.031	1	9
CG7920	Q9VAC1_DROME	0.241	15	0.14	7	0.131	5	0	0	0.064	2	7.5
porin	VDAC_DROME	0.482	14	0.307	8	0	0	0	0	0.087	2	7
Pdh	B7Z061_DROME	0.261	6	0.171	4	0.083	2	0	0	0.052	1	6
AnnIX	A4V371_DROME	0.185	6	0.05	2	0	0	0	0	0.039	1	6
Jafrac1	PRDX1_DROME	0.449	11	0.056	1	0	0	0	0	0.129	2	5.5
CG3523-RA	B6IDT3_DROME	0.223	30	0.035	7	0.203	22	0	0	0.056	6	5
Idh	B7Z0E0_DROME	0.137	5	0	0	0.06	3	0	0	0.028	1	5
ATPCL	A1ZA78_DROME	0.071	5	0	0	0.029	2	0	0	0.014	1	5
nrv2	A4V0B5_DROME	0.107	5	0	0	0	0	0	0	0.036	1	5
Hsc70-4-RA	C7LA75_DROME	0.465	32	0.138	8	0.369	21	0.121	6	0.19	8	4
